# Supplementary material for: First fossil record of the mayfly family Vietnamellidae (Insecta, Ephemeroptera) from Burmese Amber confirms its Oriental origin and gives new insights into its evolution
Source: Zookeys. 2021 May 10;1036:99–120. doi: 10.3897/zookeys.1036.66435 (PMC8128840; doi:10.3897/zookeys.1036.66435)
Supplement: XML Treatment for Burmella [file zookeys.1036.66435-treatment1.xml]

<!DOCTYPE tp:taxon-treatment
  PUBLIC "-//TaxonX//DTD Taxonomic Treatment Publishing DTD v0 20100105//EN" "tax-treatment-NSO.dtd">
<tp:taxon-treatment xmlns:tp="http://www.plazi.org/taxpub"><tp:treatment-meta><kwd-group><label>Taxon classification</label><kwd><named-content xmlns:xlink="http://www.w3.org/1999/xlink" content-type="kingdom">Animalia</named-content></kwd><kwd><named-content xmlns:xlink="http://www.w3.org/1999/xlink" content-type="order">Ephemeroptera</named-content></kwd><kwd><named-content xmlns:xlink="http://www.w3.org/1999/xlink" content-type="family">Vietnamellidae</named-content></kwd></kwd-group><mixed-citation publication-type="journal"><person-group><name><surname>Godunko</surname><given-names>Roman J.</given-names></name><name><surname>Martynov</surname><given-names>Alexander V.</given-names></name><name><surname>Staniczek</surname><given-names>Arnold H.</given-names></name></person-group><article-title>First fossil record of the mayfly family <tp:taxon-name><tp:taxon-name-part taxon-name-part-type="family">Vietnamellidae</tp:taxon-name-part></tp:taxon-name> (<tp:taxon-name><tp:taxon-name-part taxon-name-part-type="class">Insecta</tp:taxon-name-part></tp:taxon-name>, <tp:taxon-name><tp:taxon-name-part taxon-name-part-type="order">Ephemeroptera</tp:taxon-name-part></tp:taxon-name>) from Burmese Amber confirms its Oriental origin and gives new insights into its evolution</article-title><source>Zookeys</source><day>10</day><month>5</month><year>2021</year><volume>1036</volume><fpage>99</fpage><lpage>120</lpage><pub-id pub-id-type="doi">10.3897/zookeys.1036.66435</pub-id></mixed-citation></tp:treatment-meta><tp:nomenclature><label>Genus</label><tp:taxon-name><object-id xmlns:xlink="http://www.w3.org/1999/xlink" content-type="arpha" xlink:type="simple">3526B888-D327-5CC2-B5D1-DB7E34C24AB3</object-id>
              <tp:taxon-name-part taxon-name-part-type="genus" reg="Burmella">Burmella</tp:taxon-name-part>
              <object-id xmlns:xlink="http://www.w3.org/1999/xlink" content-type="zoobank" xlink:type="simple">http://zoobank.org/0A29850B-F977-47E1-948E-37B5C617BD95</object-id>
            </tp:taxon-name><tp:taxon-status xmlns:xlink="http://www.w3.org/1999/xlink" xlink:type="simple">gen. nov.</tp:taxon-status><xref ref-type="fig" rid="F1">Figures 1</xref><xref ref-type="fig" rid="F2">, 2</xref><xref ref-type="fig" rid="F3">, 3</xref><xref ref-type="fig" rid="F4">, 4</xref><xref ref-type="fig" rid="F5">, 5</xref><xref ref-type="fig" rid="F6">, 6</xref><xref ref-type="fig" rid="F7">, 7</xref><xref ref-type="fig" rid="F8">, 8</xref><xref ref-type="fig" rid="F9">, 9</xref><xref ref-type="fig" rid="F10">, 10</xref><xref ref-type="table" rid="T1">, Table 1</xref></tp:nomenclature><tp:treatment-sec sec-type="type species" id="SECID0EQOAC"><title>Type species.</title><p><italic><tp:taxon-name><tp:taxon-name-part taxon-name-part-type="genus" reg="Burmella">Burmella</tp:taxon-name-part> <tp:taxon-name-part taxon-name-part-type="species" reg="paucivenosa">paucivenosa</tp:taxon-name-part></tp:taxon-name></italic> sp. nov.</p></tp:treatment-sec><tp:treatment-sec sec-type="Derivation of name" id="SECID0EBPAC"><title>Derivation of name.</title><p>The generic name of female gender is a composition of “<italic><tp:taxon-name><tp:taxon-name-part taxon-name-part-type="genus" reg="Burmar">Burmar</tp:taxon-name-part></tp:taxon-name></italic>” as an ancient term for Myanmar, combined with “<italic>ella</italic>”, a common ending of generic names in mayflies, and especially so within <tp:taxon-name><tp:taxon-name-part taxon-name-part-type="superfamily">Ephemerelloidea</tp:taxon-name-part></tp:taxon-name>.</p></tp:treatment-sec><tp:treatment-sec sec-type="diagnosis" id="SECID0EVPAC"><title>Diagnosis.</title><p>Adults of <italic><tp:taxon-name><tp:taxon-name-part taxon-name-part-type="genus" reg="Burmella">Burmella</tp:taxon-name-part></tp:taxon-name></italic> gen. nov. differ from other mayfly genera by the following combination of features: <italic>forewings</italic> (a) with small number of cross veins; (b) pterostigma with simple veins, not anastomosed; (c) CuP smoothly curved towards wing base; (d) two secondary bifurcate veins in cubital field; (e) at least several free marginal intercalaries along ventral margin; <italic>hind wings</italic> (f) strongly rounded, small, as long as 0.08–0.14 of forewing length; (g) small number of cross veins; (h) triad RS present or absent; no MA and MP triads; (i) no secondary branches of cubital veins; (j) costal process developed, rounded apically, situated centrally; <italic>abdomen</italic> (k) with vestigial gill sockets recognizable at least on segments II–VI; <italic>genitalia</italic> (l) with large median projection of styliger plate, widely rounded apically; (m) three distal segments of forceps strongly elongated and slender; segment II longest, 5× as long as segment III; segments III and IV approximately of equal length; segment IV expanding apically; (n) penis lobes widely separated by V-shaped cleft; (o) no trace of paracercus. Additionally, <italic>in female</italic> (p) anterior part of eyes covered by anterolaterally expanded clypeal shield.</p><p>Subimago and larva unknown.</p></tp:treatment-sec><tp:treatment-sec sec-type="Species composition" id="SECID0EWAAE"><title>Species composition.</title><p><italic><tp:taxon-name><tp:taxon-name-part taxon-name-part-type="genus" reg="Burmella">Burmella</tp:taxon-name-part> <tp:taxon-name-part taxon-name-part-type="species" reg="paucivenosa">paucivenosa</tp:taxon-name-part></tp:taxon-name></italic> sp. nov. (<named-content xmlns:xlink="http://www.w3.org/1999/xlink" content-type="dwc:institutional_code" xlink:type="simple">SMNS</named-content>; BU-179); <italic><tp:taxon-name><tp:taxon-name-part taxon-name-part-type="genus" reg="Burmella">Burmella</tp:taxon-name-part> <tp:taxon-name-part taxon-name-part-type="species" reg="clypeata">clypeata</tp:taxon-name-part></tp:taxon-name></italic> sp. nov. (<named-content xmlns:xlink="http://www.w3.org/1999/xlink" content-type="dwc:institutional_code" xlink:type="simple">SMNS</named-content>; BU-321).</p></tp:treatment-sec><tp:treatment-sec sec-type="Locality and horizon" id="SECID0E3BAE"><title>Locality and horizon.</title><p>Hukawng Valley, Kachin State, Myanmar (Burma); Cenomanian, mid-Cretaceous.</p><table-wrap id="T1" position="float" orientation="portrait"><label>Table 1.</label><caption><p>Measurements of fossil representatives of the genus <italic><tp:taxon-name><tp:taxon-name-part taxon-name-part-type="genus" reg="Burmella">Burmella</tp:taxon-name-part></tp:taxon-name></italic> gen. nov.</p></caption><table id="TID0EKFAG" rules="all"><tbody><tr><th rowspan="1" colspan="1">Adult characters</th><th rowspan="1" colspan="1"><italic><tp:taxon-name><tp:taxon-name-part taxon-name-part-type="genus" reg="Burmella">Burmella</tp:taxon-name-part> <tp:taxon-name-part taxon-name-part-type="species" reg="paucivenosa">paucivenosa</tp:taxon-name-part></tp:taxon-name></italic> sp. nov. [<named-content xmlns:xlink="http://www.w3.org/1999/xlink" content-type="dwc:institutional_code" xlink:type="simple">SMNS</named-content>, BU-179, male imago] (mm)</th><th rowspan="1" colspan="1"><italic><tp:taxon-name><tp:taxon-name-part taxon-name-part-type="genus" reg="Burmella">Burmella</tp:taxon-name-part> <tp:taxon-name-part taxon-name-part-type="species" reg="clypeata">clypeata</tp:taxon-name-part></tp:taxon-name></italic> sp. nov. [<named-content xmlns:xlink="http://www.w3.org/1999/xlink" content-type="dwc:institutional_code" xlink:type="simple">SMNS</named-content>, BU-321, female imago] (mm)</th></tr><tr><td rowspan="1" colspan="1">Length of body</td><td rowspan="1" colspan="1">5.75</td><td rowspan="1" colspan="1">7.00</td></tr><tr><td rowspan="1" colspan="1">Length of right foreleg</td><td rowspan="1" colspan="1">2.51*</td><td rowspan="1" colspan="1">1.14*</td></tr><tr><td rowspan="1" colspan="1">Length of femur</td><td rowspan="1" colspan="1">0.83</td><td rowspan="1" colspan="1">0.42</td></tr><tr><td rowspan="1" colspan="1">Length of tibia</td><td rowspan="1" colspan="1">1.68</td><td rowspan="1" colspan="1">0.72*</td></tr><tr><td rowspan="1" colspan="1">Length of tarsus</td><td rowspan="1" colspan="1">–</td><td rowspan="1" colspan="1">–</td></tr><tr><td rowspan="1" colspan="1">Segment I</td><td rowspan="1" colspan="1">–</td><td rowspan="1" colspan="1">–</td></tr><tr><td rowspan="1" colspan="1">Segment II</td><td rowspan="1" colspan="1">–</td><td rowspan="1" colspan="1">–</td></tr><tr><td rowspan="1" colspan="1">Segment III</td><td rowspan="1" colspan="1">–</td><td rowspan="1" colspan="1">–</td></tr><tr><td rowspan="1" colspan="1">Segment IV</td><td rowspan="1" colspan="1">–</td><td rowspan="1" colspan="1">–</td></tr><tr><td rowspan="1" colspan="1">Segment V</td><td rowspan="1" colspan="1">–</td><td rowspan="1" colspan="1">–</td></tr><tr><td rowspan="1" colspan="1">Length of left foreleg</td><td rowspan="1" colspan="1">2.52*</td><td rowspan="1" colspan="1">1.64*</td></tr><tr><td rowspan="1" colspan="1">Length of femur</td><td rowspan="1" colspan="1">0.85</td><td rowspan="1" colspan="1">0.46</td></tr><tr><td rowspan="1" colspan="1">Length of tibia</td><td rowspan="1" colspan="1">1.67</td><td rowspan="1" colspan="1">1.18*</td></tr><tr><td rowspan="1" colspan="1">Length of tarsus</td><td rowspan="1" colspan="1">–</td><td rowspan="1" colspan="1">–</td></tr><tr><td rowspan="1" colspan="1">Segment I</td><td rowspan="1" colspan="1">–</td><td rowspan="1" colspan="1">–</td></tr><tr><td rowspan="1" colspan="1">Segment II</td><td rowspan="1" colspan="1">–</td><td rowspan="1" colspan="1">–</td></tr><tr><td rowspan="1" colspan="1">Segment III</td><td rowspan="1" colspan="1">–</td><td rowspan="1" colspan="1">–</td></tr><tr><td rowspan="1" colspan="1">Segment IV</td><td rowspan="1" colspan="1">–</td><td rowspan="1" colspan="1">–</td></tr><tr><td rowspan="1" colspan="1">Segment V</td><td rowspan="1" colspan="1">–</td><td rowspan="1" colspan="1">–</td></tr><tr><td rowspan="1" colspan="1">Length of right middle leg</td><td rowspan="1" colspan="1">2.78</td><td rowspan="1" colspan="1">–</td></tr><tr><td rowspan="1" colspan="1">Length of femur</td><td rowspan="1" colspan="1">1.45</td><td rowspan="1" colspan="1">–</td></tr><tr><td rowspan="1" colspan="1">Length of tibia</td><td rowspan="1" colspan="1">1.03</td><td rowspan="1" colspan="1">–</td></tr><tr><td rowspan="1" colspan="1">Length of tarsus</td><td rowspan="1" colspan="1">0.30</td><td rowspan="1" colspan="1">–</td></tr><tr><td rowspan="1" colspan="1">Segment I</td><td rowspan="1" colspan="1">0.08</td><td rowspan="1" colspan="1">–</td></tr><tr><td rowspan="1" colspan="1">Segment II</td><td rowspan="1" colspan="1">0.10</td><td rowspan="1" colspan="1">–</td></tr><tr><td rowspan="1" colspan="1">Segment III</td><td rowspan="1" colspan="1">0.10</td><td rowspan="1" colspan="1">–</td></tr><tr><td rowspan="1" colspan="1">Segment IV</td><td rowspan="1" colspan="1">0.11</td><td rowspan="1" colspan="1">–</td></tr><tr><td rowspan="1" colspan="1">Segment V</td><td rowspan="1" colspan="1">0.14</td><td rowspan="1" colspan="1">–</td></tr><tr><td rowspan="1" colspan="1">Length of left middle leg</td><td rowspan="1" colspan="1">2.70*</td><td rowspan="1" colspan="1">2.36</td></tr><tr><td rowspan="1" colspan="1">Length of femur</td><td rowspan="1" colspan="1">1.20</td><td rowspan="1" colspan="1">0.60</td></tr><tr><td rowspan="1" colspan="1">Length of tibia</td><td rowspan="1" colspan="1">1.02</td><td rowspan="1" colspan="1">1.34</td></tr><tr><td rowspan="1" colspan="1">Length of tarsus</td><td rowspan="1" colspan="1">0.48*</td><td rowspan="1" colspan="1">0.42</td></tr><tr><td rowspan="1" colspan="1">Segment I</td><td rowspan="1" colspan="1">–</td><td rowspan="1" colspan="1">0.08</td></tr><tr><td rowspan="1" colspan="1">Segment II</td><td rowspan="1" colspan="1">–</td><td rowspan="1" colspan="1">0.07</td></tr><tr><td rowspan="1" colspan="1">Segment III</td><td rowspan="1" colspan="1">–</td><td rowspan="1" colspan="1">0.07</td></tr><tr><td rowspan="1" colspan="1">Segment IV</td><td rowspan="1" colspan="1">–</td><td rowspan="1" colspan="1">0.08</td></tr><tr><td rowspan="1" colspan="1">Segment V</td><td rowspan="1" colspan="1">–</td><td rowspan="1" colspan="1">0.12</td></tr><tr><td rowspan="1" colspan="1">Length of right hind leg</td><td rowspan="1" colspan="1">2.47</td><td rowspan="1" colspan="1">1.71</td></tr><tr><td rowspan="1" colspan="1">Length of femur</td><td rowspan="1" colspan="1">1.02</td><td rowspan="1" colspan="1">0.71</td></tr><tr><td rowspan="1" colspan="1">Length of tibia</td><td rowspan="1" colspan="1">0.93</td><td rowspan="1" colspan="1">0.56</td></tr><tr><td rowspan="1" colspan="1">Length of tarsus</td><td rowspan="1" colspan="1">0.52</td><td rowspan="1" colspan="1">0.44</td></tr><tr><td rowspan="1" colspan="1">Segment I</td><td rowspan="1" colspan="1">0.07</td><td rowspan="1" colspan="1">0.09</td></tr><tr><td rowspan="1" colspan="1">Segment II</td><td rowspan="1" colspan="1">0.09</td><td rowspan="1" colspan="1">0.08</td></tr><tr><td rowspan="1" colspan="1">Segment III</td><td rowspan="1" colspan="1">0.10</td><td rowspan="1" colspan="1">0.07</td></tr><tr><td rowspan="1" colspan="1">Segment IV</td><td rowspan="1" colspan="1">0.12</td><td rowspan="1" colspan="1">0.08</td></tr><tr><td rowspan="1" colspan="1">Segment V</td><td rowspan="1" colspan="1">0.14</td><td rowspan="1" colspan="1">0.12</td></tr><tr><td rowspan="1" colspan="1">Length of left hind leg</td><td rowspan="1" colspan="1">2.07</td><td rowspan="1" colspan="1">2.60</td></tr><tr><td rowspan="1" colspan="1">Length of femur</td><td rowspan="1" colspan="1">1.00</td><td rowspan="1" colspan="1">0.98</td></tr><tr><td rowspan="1" colspan="1">Length of tibia</td><td rowspan="1" colspan="1">0.66</td><td rowspan="1" colspan="1">1.06</td></tr><tr><td rowspan="1" colspan="1">Length of tarsus</td><td rowspan="1" colspan="1">0.41</td><td rowspan="1" colspan="1">0.56</td></tr><tr><td rowspan="1" colspan="1">Segment I</td><td rowspan="1" colspan="1">0.05</td><td rowspan="1" colspan="1">0.11</td></tr><tr><td rowspan="1" colspan="1">Segment II</td><td rowspan="1" colspan="1">0.07</td><td rowspan="1" colspan="1">0.11</td></tr><tr><td rowspan="1" colspan="1">Segment III</td><td rowspan="1" colspan="1">0.07</td><td rowspan="1" colspan="1">0.10</td></tr><tr><td rowspan="1" colspan="1">Segment IV</td><td rowspan="1" colspan="1">0.10</td><td rowspan="1" colspan="1">0.10</td></tr><tr><td rowspan="1" colspan="1">Segment V</td><td rowspan="1" colspan="1">0.11</td><td rowspan="1" colspan="1">0.14</td></tr><tr><td rowspan="1" colspan="1">Length of right forewing</td><td rowspan="1" colspan="1">4.64</td><td rowspan="1" colspan="1">1.80</td></tr><tr><td rowspan="1" colspan="1">Length of left forewing</td><td rowspan="1" colspan="1">4.68</td><td rowspan="1" colspan="1">5.12</td></tr><tr><td rowspan="1" colspan="1">Length of right hind wing</td><td rowspan="1" colspan="1">0.66</td><td rowspan="1" colspan="1">0.45</td></tr><tr><td rowspan="1" colspan="1">Length of left hind wing</td><td rowspan="1" colspan="1">0.64</td><td rowspan="1" colspan="1">–</td></tr><tr><td rowspan="1" colspan="1">Hind/Fore wings length ratio</td><td rowspan="1" colspan="1">0.14</td><td rowspan="1" colspan="1">0.08</td></tr><tr><td rowspan="1" colspan="1">Length of cerci [right/left]</td><td rowspan="1" colspan="1">2.35*/1.24*</td><td rowspan="1" colspan="1">8.12/–</td></tr></tbody></table><table-wrap-foot><fn><p>* preserved part.</p></fn></table-wrap-foot></table-wrap></tp:treatment-sec><tp:treatment-sec><!--Section generated to contain objects referenced in tp:taxon-treatment.--><fig id="F1" position="float" orientation="portrait"><object-id xmlns:xlink="http://www.w3.org/1999/xlink" content-type="doi" xlink:type="simple">10.3897/zookeys.1036.66435.figure1</object-id><object-id xmlns:xlink="http://www.w3.org/1999/xlink" content-type="arpha" xlink:type="simple">1C5F3530-58D4-5F8E-B7E1-C9EFE0AEEC4D</object-id><label>Figure 1.</label><caption><p><italic><tp:taxon-name><tp:taxon-name-part taxon-name-part-type="genus" reg="Burmella">Burmella</tp:taxon-name-part> <tp:taxon-name-part taxon-name-part-type="species" reg="paucivenosa">paucivenosa</tp:taxon-name-part></tp:taxon-name></italic> sp. nov., male imago, holotype, general lateral view <bold>A</bold> left side of body <bold>B</bold> right side of body. Scale bars: 2 mm.</p></caption><graphic xmlns:xlink="http://www.w3.org/1999/xlink" xlink:href="zookeys-1036-099-g001.jpg" position="float" orientation="portrait" xlink:type="simple" id="oo_541121.jpg"><uri content-type="original_file" xlink:type="simple">https://binary.pensoft.net/fig/541121</uri></graphic></fig><fig id="F2" position="float" orientation="portrait"><object-id xmlns:xlink="http://www.w3.org/1999/xlink" content-type="doi" xlink:type="simple">10.3897/zookeys.1036.66435.figure2</object-id><object-id xmlns:xlink="http://www.w3.org/1999/xlink" content-type="arpha" xlink:type="simple">EA07275E-684B-594E-887A-A0A1207A2595</object-id><label>Figure 2.</label><caption><p><italic><tp:taxon-name><tp:taxon-name-part taxon-name-part-type="genus" reg="Burmella">Burmella</tp:taxon-name-part> <tp:taxon-name-part taxon-name-part-type="species" reg="paucivenosa">paucivenosa</tp:taxon-name-part></tp:taxon-name></italic> sp. nov., male imago, holotype <bold>A</bold> head, right lateral view <bold>B</bold> compound eye, left lateral view <bold>C</bold> head and thorax, left lateral view <bold>D</bold> mesothorax, left lateral view. Blue line – border between portions of compound eye, da – damaged area, lp – lower portion, LPs and red line – lateroparapsidal suture, MNs and green line – mesonotal suture, MPs and yellow line – medioparapsidal suture, up – upper portion. Scale bars: 0.5 mm (<bold>A, C</bold>); 0.2 mm (<bold>B, D</bold>).</p></caption><graphic xmlns:xlink="http://www.w3.org/1999/xlink" xlink:href="zookeys-1036-099-g002.jpg" position="float" orientation="portrait" xlink:type="simple" id="oo_541122.jpg"><uri content-type="original_file" xlink:type="simple">https://binary.pensoft.net/fig/541122</uri></graphic></fig><fig id="F3" position="float" orientation="portrait"><object-id xmlns:xlink="http://www.w3.org/1999/xlink" content-type="doi" xlink:type="simple">10.3897/zookeys.1036.66435.figure3</object-id><object-id xmlns:xlink="http://www.w3.org/1999/xlink" content-type="arpha" xlink:type="simple">71379CE7-C79D-5638-B994-3D1D45093854</object-id><label>Figure 3.</label><caption><p><italic><tp:taxon-name><tp:taxon-name-part taxon-name-part-type="genus" reg="Burmella">Burmella</tp:taxon-name-part> <tp:taxon-name-part taxon-name-part-type="species" reg="paucivenosa">paucivenosa</tp:taxon-name-part></tp:taxon-name></italic> sp. nov., male imago, holotype <bold>A, B</bold> tarsus of right middle leg <bold>C</bold> right middle leg <bold>D</bold> left hind leg. I–V – tarsal segments, pts – patellotibial suture. Scale bars: 0.1 mm (<bold>A, B</bold>); 0.5 mm (<bold>C</bold>); 0.2 mm (<bold>D</bold>).</p></caption><graphic xmlns:xlink="http://www.w3.org/1999/xlink" xlink:href="zookeys-1036-099-g003.jpg" position="float" orientation="portrait" xlink:type="simple" id="oo_541123.jpg"><uri content-type="original_file" xlink:type="simple">https://binary.pensoft.net/fig/541123</uri></graphic></fig><fig id="F4" position="float" orientation="portrait"><object-id xmlns:xlink="http://www.w3.org/1999/xlink" content-type="doi" xlink:type="simple">10.3897/zookeys.1036.66435.figure4</object-id><object-id xmlns:xlink="http://www.w3.org/1999/xlink" content-type="arpha" xlink:type="simple">F4A6A03D-60F4-58F1-9938-0BE1870F9EBE</object-id><label>Figure 4.</label><caption><p><italic><tp:taxon-name><tp:taxon-name-part taxon-name-part-type="genus" reg="Burmella">Burmella</tp:taxon-name-part> <tp:taxon-name-part taxon-name-part-type="species" reg="paucivenosa">paucivenosa</tp:taxon-name-part></tp:taxon-name></italic> sp. nov., male imago, holotype <bold>A</bold> right and left wings position in amber <bold>B</bold> right forewing venation and size ratio of fore and hind wings. Scale bars: 1 mm.</p></caption><graphic xmlns:xlink="http://www.w3.org/1999/xlink" xlink:href="zookeys-1036-099-g004.jpg" position="float" orientation="portrait" xlink:type="simple" id="oo_541124.jpg"><uri content-type="original_file" xlink:type="simple">https://binary.pensoft.net/fig/541124</uri></graphic></fig><fig id="F5" position="float" orientation="portrait"><object-id xmlns:xlink="http://www.w3.org/1999/xlink" content-type="doi" xlink:type="simple">10.3897/zookeys.1036.66435.figure5</object-id><object-id xmlns:xlink="http://www.w3.org/1999/xlink" content-type="arpha" xlink:type="simple">4AF78616-B8E4-5E1D-BF82-5CB445A74AA5</object-id><label>Figure 5.</label><caption><p><italic><tp:taxon-name><tp:taxon-name-part taxon-name-part-type="genus" reg="Burmella">Burmella</tp:taxon-name-part> <tp:taxon-name-part taxon-name-part-type="species" reg="paucivenosa">paucivenosa</tp:taxon-name-part></tp:taxon-name></italic> sp. nov., male imago, holotype <bold>A</bold> right hind wing in amber <bold>B</bold> right hind wing venation. Scale bars: 0.2 mm.</p></caption><graphic xmlns:xlink="http://www.w3.org/1999/xlink" xlink:href="zookeys-1036-099-g005.jpg" position="float" orientation="portrait" xlink:type="simple" id="oo_541125.jpg"><uri content-type="original_file" xlink:type="simple">https://binary.pensoft.net/fig/541125</uri></graphic></fig><fig id="F6" position="float" orientation="portrait"><object-id xmlns:xlink="http://www.w3.org/1999/xlink" content-type="doi" xlink:type="simple">10.3897/zookeys.1036.66435.figure6</object-id><object-id xmlns:xlink="http://www.w3.org/1999/xlink" content-type="arpha" xlink:type="simple">A7E1EAF5-1FE3-5244-A217-77D221857963</object-id><label>Figure 6.</label><caption><p><italic><tp:taxon-name><tp:taxon-name-part taxon-name-part-type="genus" reg="Burmella">Burmella</tp:taxon-name-part> <tp:taxon-name-part taxon-name-part-type="species" reg="paucivenosa">paucivenosa</tp:taxon-name-part></tp:taxon-name></italic> sp. nov., male imago, holotype <bold>A</bold> abdomen, left lateral view <bold>B</bold> abdominal segments III–VII, lateral view <bold>C, D</bold> genitalia, ventrolateral view. III–VII – numbers of segments, white arrows mark remnants of gill sockets, pink area – penis lobes, light blue area – gonobasis (styliger plate), brown area styliger segment I, yellow area –styliger segment II, light green area – styliger segment III, purple area – styliger segment IV. Scale bars: 1 mm (<bold>A</bold>); 0.5 mm (<bold>B</bold>); 0.2 mm (<bold>C, D</bold>).</p></caption><graphic xmlns:xlink="http://www.w3.org/1999/xlink" xlink:href="zookeys-1036-099-g006.jpg" position="float" orientation="portrait" xlink:type="simple" id="oo_541126.jpg"><uri content-type="original_file" xlink:type="simple">https://binary.pensoft.net/fig/541126</uri></graphic></fig><fig id="F7" position="float" orientation="portrait"><object-id xmlns:xlink="http://www.w3.org/1999/xlink" content-type="doi" xlink:type="simple">10.3897/zookeys.1036.66435.figure7</object-id><object-id xmlns:xlink="http://www.w3.org/1999/xlink" content-type="arpha" xlink:type="simple">00B321D7-F655-5E73-9A53-530C36ED1810</object-id><label>Figure 7.</label><caption><p><italic><tp:taxon-name><tp:taxon-name-part taxon-name-part-type="genus" reg="Burmella">Burmella</tp:taxon-name-part> <tp:taxon-name-part taxon-name-part-type="species" reg="clypeata">clypeata</tp:taxon-name-part></tp:taxon-name></italic> sp. nov., female imago, holotype <bold>A</bold> general dorsal view <bold>B</bold> general ventral view <bold>C, D</bold> head, dorsal view <bold>E</bold> head and thorax, dorsal view. BA – basal sclerite (basalare), LPs and red line – lateroparapsidal suture, MNs and green line – mesonotal suture, MPs and yellow line – medioparapsidal suture, rc – right cercus. Scale bars: 2 mm (<bold>A, B</bold>); 0.2 mm (<bold>C, D</bold>); 0.5 mm (<bold>E</bold>).</p></caption><graphic xmlns:xlink="http://www.w3.org/1999/xlink" xlink:href="zookeys-1036-099-g007.jpg" position="float" orientation="portrait" xlink:type="simple" id="oo_541127.jpg"><uri content-type="original_file" xlink:type="simple">https://binary.pensoft.net/fig/541127</uri></graphic></fig><fig id="F8" position="float" orientation="portrait"><object-id xmlns:xlink="http://www.w3.org/1999/xlink" content-type="doi" xlink:type="simple">10.3897/zookeys.1036.66435.figure8</object-id><object-id xmlns:xlink="http://www.w3.org/1999/xlink" content-type="arpha" xlink:type="simple">B2FE7F2D-BB45-505C-8642-FD460F877FCA</object-id><label>Figure 8.</label><caption><p><italic><tp:taxon-name><tp:taxon-name-part taxon-name-part-type="genus" reg="Burmella">Burmella</tp:taxon-name-part> <tp:taxon-name-part taxon-name-part-type="species" reg="clypeata">clypeata</tp:taxon-name-part></tp:taxon-name></italic> sp. nov., female imago, holotype <bold>A</bold> tarsus of left hind leg <bold>B</bold> tarsus of right hind leg <bold>C</bold> left forewing in amber <bold>D</bold> left forewing venation and size ratio of left fore- and right hind wings <bold>E</bold> distal part of left forewing <bold>F</bold> preserved basal part of right forewing. I–V – tarsal segments, ci – basally connected intercalary vein, fi – basally free intercalary vein. Scale bars: 0.1 mm (<bold>A, B</bold>); 1 mm (<bold>C, D</bold>); 0.5 mm (<bold>E, F</bold>).</p></caption><graphic xmlns:xlink="http://www.w3.org/1999/xlink" xlink:href="zookeys-1036-099-g008.jpg" position="float" orientation="portrait" xlink:type="simple" id="oo_541128.jpg"><uri content-type="original_file" xlink:type="simple">https://binary.pensoft.net/fig/541128</uri></graphic></fig><fig id="F9" position="float" orientation="portrait"><object-id xmlns:xlink="http://www.w3.org/1999/xlink" content-type="doi" xlink:type="simple">10.3897/zookeys.1036.66435.figure9</object-id><object-id xmlns:xlink="http://www.w3.org/1999/xlink" content-type="arpha" xlink:type="simple">7ED58F7C-3E2C-5925-B8CA-9BDAA1E6029F</object-id><label>Figure 9.</label><caption><p><italic><tp:taxon-name><tp:taxon-name-part taxon-name-part-type="genus" reg="Burmella">Burmella</tp:taxon-name-part> <tp:taxon-name-part taxon-name-part-type="species" reg="clypeata">clypeata</tp:taxon-name-part></tp:taxon-name></italic> sp. nov., female imago, holotype <bold>A</bold> right hind wing, dorsal view <bold>B</bold> right hind wing, ventral view <bold>C</bold> right hind wing venation. Scale bars: 0.2 mm (<bold>A, B</bold>); 0.5 mm (<bold>C</bold>).</p></caption><graphic xmlns:xlink="http://www.w3.org/1999/xlink" xlink:href="zookeys-1036-099-g009.jpg" position="float" orientation="portrait" xlink:type="simple" id="oo_541129.jpg"><uri content-type="original_file" xlink:type="simple">https://binary.pensoft.net/fig/541129</uri></graphic></fig><fig id="F10" position="float" orientation="portrait"><object-id xmlns:xlink="http://www.w3.org/1999/xlink" content-type="doi" xlink:type="simple">10.3897/zookeys.1036.66435.figure10</object-id><object-id xmlns:xlink="http://www.w3.org/1999/xlink" content-type="arpha" xlink:type="simple">91E1F439-7424-5251-8FB3-EBA045A1BE80</object-id><label>Figure 10.</label><caption><p><italic><tp:taxon-name><tp:taxon-name-part taxon-name-part-type="genus" reg="Burmella">Burmella</tp:taxon-name-part> <tp:taxon-name-part taxon-name-part-type="species" reg="clypeata">clypeata</tp:taxon-name-part></tp:taxon-name></italic> sp. nov., female imago, holotype <bold>A</bold> body, ventral view <bold>B, C</bold> apical part of abdomen, ventral view <bold>D</bold> basal segments of abdomen, dorsal view. I–III and V–IX – numbers of abdominal segments, gsr – remnant of gill socket, pp – paraproct plate. Scale bars: 1 mm (<bold>A</bold>); 0.5 mm (<bold>B–D</bold>).</p></caption><graphic xmlns:xlink="http://www.w3.org/1999/xlink" xlink:href="zookeys-1036-099-g010.jpg" position="float" orientation="portrait" xlink:type="simple" id="oo_541130.jpg"><uri content-type="original_file" xlink:type="simple">https://binary.pensoft.net/fig/541130</uri></graphic></fig></tp:treatment-sec></tp:taxon-treatment>
