# Supplementary material for: First fossil record of the mayfly family Vietnamellidae (Insecta, Ephemeroptera) from Burmese Amber confirms its Oriental origin and gives new insights into its evolution
Source: Zookeys. 2021 May 10;1036:99–120. doi: 10.3897/zookeys.1036.66435 (PMC8128840; doi:10.3897/zookeys.1036.66435)
Supplement: XML Treatment for Burmella paucivenosa [file zookeys.1036.66435-treatment2.xml]

<!DOCTYPE tp:taxon-treatment
  PUBLIC "-//TaxonX//DTD Taxonomic Treatment Publishing DTD v0 20100105//EN" "tax-treatment-NSO.dtd">
<tp:taxon-treatment xmlns:tp="http://www.plazi.org/taxpub"><tp:treatment-meta><kwd-group><label>Taxon classification</label><kwd><named-content xmlns:xlink="http://www.w3.org/1999/xlink" content-type="kingdom">Animalia</named-content></kwd><kwd><named-content xmlns:xlink="http://www.w3.org/1999/xlink" content-type="order">Ephemeroptera</named-content></kwd><kwd><named-content xmlns:xlink="http://www.w3.org/1999/xlink" content-type="family">Vietnamellidae</named-content></kwd></kwd-group><mixed-citation publication-type="journal"><person-group><name><surname>Godunko</surname><given-names>Roman J.</given-names></name><name><surname>Martynov</surname><given-names>Alexander V.</given-names></name><name><surname>Staniczek</surname><given-names>Arnold H.</given-names></name></person-group><article-title>First fossil record of the mayfly family <tp:taxon-name><tp:taxon-name-part taxon-name-part-type="family">Vietnamellidae</tp:taxon-name-part></tp:taxon-name> (<tp:taxon-name><tp:taxon-name-part taxon-name-part-type="class">Insecta</tp:taxon-name-part></tp:taxon-name>, <tp:taxon-name><tp:taxon-name-part taxon-name-part-type="order">Ephemeroptera</tp:taxon-name-part></tp:taxon-name>) from Burmese Amber confirms its Oriental origin and gives new insights into its evolution</article-title><source>Zookeys</source><day>10</day><month>5</month><year>2021</year><volume>1036</volume><fpage>99</fpage><lpage>120</lpage><pub-id pub-id-type="doi">10.3897/zookeys.1036.66435</pub-id></mixed-citation></tp:treatment-meta><tp:nomenclature><tp:taxon-name><object-id xmlns:xlink="http://www.w3.org/1999/xlink" content-type="arpha" xlink:type="simple">62645142-4D0B-5BE0-B0D9-47700EEC6F74</object-id>
              <tp:taxon-name-part taxon-name-part-type="genus" reg="Burmella">Burmella</tp:taxon-name-part>
              <tp:taxon-name-part taxon-name-part-type="species" reg="paucivenosa">paucivenosa</tp:taxon-name-part>
              <object-id xmlns:xlink="http://www.w3.org/1999/xlink" content-type="zoobank" xlink:type="simple">http://zoobank.org/FEE2D9CE-A89A-4C7E-8619-2CC736309DBC</object-id>
            </tp:taxon-name><tp:taxon-status xmlns:xlink="http://www.w3.org/1999/xlink" xlink:type="simple">sp. nov.</tp:taxon-status><xref ref-type="fig" rid="F1">Figures 1</xref><xref ref-type="fig" rid="F2">, 2</xref><xref ref-type="fig" rid="F3">, 3</xref><xref ref-type="fig" rid="F4">, 4</xref><xref ref-type="fig" rid="F5">, 5</xref><xref ref-type="fig" rid="F6">, 6</xref><xref ref-type="table" rid="T1">, Table 1</xref></tp:nomenclature><tp:treatment-sec sec-type="material" id="SECID0EKZAE"><title>Material examined.</title><p><bold><italic>Holotype</italic>.</bold> Male imago in Mid-Cretaceous Burmese amber, <named-content xmlns:xlink="http://www.w3.org/1999/xlink" content-type="dwc:institutional_code" xlink:type="simple">SMNS</named-content> collection, inventory number BU-179. Well preserved specimen visible in lateral aspect. Due to fragility, the piece of amber is additionally embedded in translucent resin to seal the specimen from oxygen and prevent mechanical damage. Body and both pairs of wings completely preserved (Figs <xref ref-type="fig" rid="F1">1</xref>, <xref ref-type="fig" rid="F4">4</xref>–<xref ref-type="fig" rid="F5">5</xref>); most part of right and left foretibiae and both foretarsi missing; most part of caudal filaments missing. For measurements see Table <xref ref-type="table" rid="T1">1</xref>.</p><fig id="F1" position="float" orientation="portrait"><object-id xmlns:xlink="http://www.w3.org/1999/xlink" content-type="doi" xlink:type="simple">10.3897/zookeys.1036.66435.figure1</object-id><object-id xmlns:xlink="http://www.w3.org/1999/xlink" content-type="arpha" xlink:type="simple">1C5F3530-58D4-5F8E-B7E1-C9EFE0AEEC4D</object-id><label>Figure 1.</label><caption><p><italic><tp:taxon-name><tp:taxon-name-part taxon-name-part-type="genus" reg="Burmella">Burmella</tp:taxon-name-part> <tp:taxon-name-part taxon-name-part-type="species" reg="paucivenosa">paucivenosa</tp:taxon-name-part></tp:taxon-name></italic> sp. nov., male imago, holotype, general lateral view <bold>A</bold> left side of body <bold>B</bold> right side of body. Scale bars: 2 mm.</p></caption><graphic xmlns:xlink="http://www.w3.org/1999/xlink" xlink:href="zookeys-1036-099-g001.jpg" position="float" orientation="portrait" xlink:type="simple" id="oo_541121.jpg"><uri content-type="original_file" xlink:type="simple">https://binary.pensoft.net/fig/541121</uri></graphic></fig></tp:treatment-sec><tp:treatment-sec sec-type="Derivation of name" id="SECID0EG2AE"><title>Derivation of name.</title><p>The species epithet combines Latin “paucus”, few, and “venosus”, veined, referring to the reduced wing venation of the hind wing.</p></tp:treatment-sec><tp:treatment-sec sec-type="diagnosis" id="SECID0EL2AE"><title>Diagnosis.</title><p><bold><italic>Male imago</italic>:</bold> body length 5.75 mm; <italic>forewings</italic> with 3–4 marginal intercalaries connected with longitudinal veins, two free marginal intercalaries, no cross veins in anal field; <italic>hind wings</italic> strongly rounded, small, as long as 0.14× of forewing length, three cross veins between C–Sc, three cross veins between Sc–RA, one cross vein between RA–RSa, one cross vein between RA–RSp, RS not forked; <italic>penis lobes</italic> relatively simple, obliquely truncate apically, nearly tube-like; strong apical tooth on outer margin.</p></tp:treatment-sec><tp:treatment-sec sec-type="description" id="SECID0EE3AE"><title>Description.</title><p>Colouration relatively pale, yellowish-brown to dark brown; eyes and mesonotum darkest, dark brown to blackish; abdominal segments partly translucent; traces of dark brown maculation along of lateral margins of terga (Figs <xref ref-type="fig" rid="F1">1</xref>, <xref ref-type="fig" rid="F2">2</xref>, <xref ref-type="fig" rid="F4">4</xref>, <xref ref-type="fig" rid="F6">6</xref>).</p><fig id="F2" position="float" orientation="portrait"><object-id xmlns:xlink="http://www.w3.org/1999/xlink" content-type="doi" xlink:type="simple">10.3897/zookeys.1036.66435.figure2</object-id><object-id xmlns:xlink="http://www.w3.org/1999/xlink" content-type="arpha" xlink:type="simple">EA07275E-684B-594E-887A-A0A1207A2595</object-id><label>Figure 2.</label><caption><p><italic><tp:taxon-name><tp:taxon-name-part taxon-name-part-type="genus" reg="Burmella">Burmella</tp:taxon-name-part> <tp:taxon-name-part taxon-name-part-type="species" reg="paucivenosa">paucivenosa</tp:taxon-name-part></tp:taxon-name></italic> sp. nov., male imago, holotype <bold>A</bold> head, right lateral view <bold>B</bold> compound eye, left lateral view <bold>C</bold> head and thorax, left lateral view <bold>D</bold> mesothorax, left lateral view. Blue line – border between portions of compound eye, da – damaged area, lp – lower portion, LPs and red line – lateroparapsidal suture, MNs and green line – mesonotal suture, MPs and yellow line – medioparapsidal suture, up – upper portion. Scale bars: 0.5 mm (<bold>A, C</bold>); 0.2 mm (<bold>B, D</bold>).</p></caption><graphic xmlns:xlink="http://www.w3.org/1999/xlink" xlink:href="zookeys-1036-099-g002.jpg" position="float" orientation="portrait" xlink:type="simple" id="oo_541122.jpg"><uri content-type="original_file" xlink:type="simple">https://binary.pensoft.net/fig/541122</uri></graphic></fig><p><bold><italic>Head</italic>.</bold> Compound eyes well-developed, large, widely rounded, medially contiguous; upper portion of compound eyes translucent and slightly yellowish apically, brownish-black basally; border between dorsal and ventral portions of compound eyes well distinguishable; lower portion of compound eyes brownish-black (Figs <xref ref-type="fig" rid="F1">1</xref>, <xref ref-type="fig" rid="F2">2A–C</xref>). Facets of compound eyes hexagonal. Ocelli poorly preserved, relatively small, without conspicuous colouration. Facial keel relatively small. Antennae slightly longer than head.</p><p><bold><italic>Thorax</italic>.</bold> General colouration yellowish-brown to brownish-black. Prothorax narrow, light brown. Mesonotal suture transverse, distinctly expressed; medioparapsidal suture relatively straight; lateroparapsidal suture distinctly curved laterally; scutellum not modified; no preserved natural colouration of pigmented area of mesonotum. Mesosternum with brownish basisternum and slightly paler furcasternum; basisternum elongated; furcasternal protuberances distinctly separated. Lateral sides of mesothorax light brown to brown, with blackish maculation. Metathorax brown to dark brown, blackish maculation dorsally (Fig. <xref ref-type="fig" rid="F2">2C, D</xref>).</p><p><bold><italic>Wings</italic>.</bold><italic>Forewings</italic> hyaline, translucent, relatively narrow; venation well recognizable, light brown to dark brown; veins darker proximally and slightly paler distally; relatively small number of cross veins, especially in medial, cubital, and anal fields; no jagged edge along of ventral margin of forewings. Pterostigma with 3–4 simple veins. Vein sections between C and RA slightly frosted-brown distally; veins C and Sc brown to dark brown, visible all over their length; RS forked near base, after 0.14 of its length; iRS well-developed, connected with RSp by 5 cross veins, not approximated to RSa<sub>1</sub>; MA fork slightly asymmetrical, forked after 0.60–0.62 of its length; MA<sub>1</sub> and MA<sub>2</sub> connected with iMA by 2–3 cross veins; MP asymmetrical, forked after 0.25 of its length, MP<sub>1</sub> and MP<sub>2</sub> basally connected by a single cross vein; iMP relatively short, connected with MP<sub>1</sub> and MP<sub>2</sub> by single cross veins from each side; CuP smoothly curved toward wing base, basally connected with CuA by cross vein cua–cup, CuP connected with A<sub>1</sub> by cross vein cup-a<sub>1</sub>, cua–cup located distally from cup-a<sub>1</sub>; in cubital field two secondary bifurcate veins iCu<sub>1+2</sub> and iCu<sub>3+4</sub> arising from CuA (i.e. four veins iCu<sub>1</sub>–iCu<sub>4</sub> each reaching basitornal margin of forewing); basal end of CuP closely approximated to CuA base; A<sub>1</sub> closely approximated to A<sub>2</sub>; no cross veins in anal field. Several intercalaries (iRSa, iRSa<sub>2</sub>, iMA, iMP) connected to longitudinal veins by crossveins; two small, basally free marginal intercalaries in R and MP fields; no free intercalary veins in cubital and anal fields (Figs <xref ref-type="fig" rid="F1">1</xref>, <xref ref-type="fig" rid="F4">4</xref>).</p><p><bold><italic>Hind wings</italic></bold> hyaline, translucent, strongly rounded, small, as long as 0.14 of forewing length; venation light brown to brown; venation significantly simplified, with strong reduction of number of longitudinal and cross veins; ventral margin of hind wings without jagged edge. Few cross veins between C–Sc (3 veins), Sc–RA (3 veins), RA–RSa (one vein), and RA–RSp (one vein); no triads of RS, MA and MP; MA connected with R; MP approaching CuA; no secondary branches of cubital veins; no free marginal intercalaries; costal process rounded apically, markedly protruding above anterior wing margin, situated at nearly middle of hind wing length (Fig. <xref ref-type="fig" rid="F5">5A, B</xref>).</p><p><bold><italic>Legs</italic></bold> well preserved, except of tarsi missing in both forelegs; margins of preserved leg segments without visible strong spines or setae. For measurements of leg segments see Table <xref ref-type="table" rid="T1">1</xref>.</p><p><bold><italic>Right foreleg</italic>:</bold> length ratio of femur/tibia = 1/2.02; left foreleg: length ratio of femur/tibia = 1/1.96. Right middle leg completely preserved: length ratio of femur/tibia/tarsus = 1/0.71/0.21; length ratio of tarsomeres: 1/1.25/1.25/1.38/1.75 (5 &gt; 4 &gt; 3 = 2 &gt; 1). Left middle leg much shorter than right one, probably re-grown after previous injury, therefore with changed proportions of tarsomeres. Right and left hind legs completely preserved; right hind leg: length ratio of femur/tibia/tarsus = 1/0.91/0.51; length ratio of tarsomeres: 1/1.29/1.43/1.71/2.00 (5 &gt; 4 &gt; 3 &gt; 2 &gt; 1). Left hind leg: length ratio of femur/tibia/tarsus = 1/0.66/0.41; length ratio of tarsomeres: 1/1.40/1.40/2.00/2.20 (5 &gt; 4 &gt; 3 = 2 &gt; 1). Patellotibial suture present on middle and hind legs, absent on forelegs. First tarsomere of middle and hind legs fused with tibia. Claws ephemeropteroid on preserved middle and hind legs, with outer claw hooked and inner claw blunt (Figs <xref ref-type="fig" rid="F1">1A, B</xref>, <xref ref-type="fig" rid="F3">3A–D</xref>).</p><fig id="F3" position="float" orientation="portrait"><object-id xmlns:xlink="http://www.w3.org/1999/xlink" content-type="doi" xlink:type="simple">10.3897/zookeys.1036.66435.figure3</object-id><object-id xmlns:xlink="http://www.w3.org/1999/xlink" content-type="arpha" xlink:type="simple">71379CE7-C79D-5638-B994-3D1D45093854</object-id><label>Figure 3.</label><caption><p><italic><tp:taxon-name><tp:taxon-name-part taxon-name-part-type="genus" reg="Burmella">Burmella</tp:taxon-name-part> <tp:taxon-name-part taxon-name-part-type="species" reg="paucivenosa">paucivenosa</tp:taxon-name-part></tp:taxon-name></italic> sp. nov., male imago, holotype <bold>A, B</bold> tarsus of right middle leg <bold>C</bold> right middle leg <bold>D</bold> left hind leg. I–V – tarsal segments, pts – patellotibial suture. Scale bars: 0.1 mm (<bold>A, B</bold>); 0.5 mm (<bold>C</bold>); 0.2 mm (<bold>D</bold>).</p></caption><graphic xmlns:xlink="http://www.w3.org/1999/xlink" xlink:href="zookeys-1036-099-g003.jpg" position="float" orientation="portrait" xlink:type="simple" id="oo_541123.jpg"><uri content-type="original_file" xlink:type="simple">https://binary.pensoft.net/fig/541123</uri></graphic></fig><p><bold><italic>Abdominal segments</italic></bold> completely preserved, partly translucent, relatively pale, yellow to brown, with intensively brown maculation on terga laterally and sterna posteriorly. Vestigial gill sockets, not finger-like, recognizable on segments II–VI, poorly visible on segment VII due to influx of resin and cracks. Abdominal segments without large and prominent posterolateral projections; abdominal segments VIII–IX not elongated compared to previous segments. Abdominal sterna slightly paler than terga. Cerci brown, partly preserved; no trace of paracercus (Figs <xref ref-type="fig" rid="F1">1</xref>, <xref ref-type="fig" rid="F4">4</xref>, <xref ref-type="fig" rid="F6">6A, B</xref>).</p><fig id="F4" position="float" orientation="portrait"><object-id xmlns:xlink="http://www.w3.org/1999/xlink" content-type="doi" xlink:type="simple">10.3897/zookeys.1036.66435.figure4</object-id><object-id xmlns:xlink="http://www.w3.org/1999/xlink" content-type="arpha" xlink:type="simple">F4A6A03D-60F4-58F1-9938-0BE1870F9EBE</object-id><label>Figure 4.</label><caption><p><italic><tp:taxon-name><tp:taxon-name-part taxon-name-part-type="genus" reg="Burmella">Burmella</tp:taxon-name-part> <tp:taxon-name-part taxon-name-part-type="species" reg="paucivenosa">paucivenosa</tp:taxon-name-part></tp:taxon-name></italic> sp. nov., male imago, holotype <bold>A</bold> right and left wings position in amber <bold>B</bold> right forewing venation and size ratio of fore and hind wings. Scale bars: 1 mm.</p></caption><graphic xmlns:xlink="http://www.w3.org/1999/xlink" xlink:href="zookeys-1036-099-g004.jpg" position="float" orientation="portrait" xlink:type="simple" id="oo_541124.jpg"><uri content-type="original_file" xlink:type="simple">https://binary.pensoft.net/fig/541124</uri></graphic></fig><p><bold><italic>Genitalia</italic></bold> well preserved, light brown to brown, darker maculation on forceps. Styliger plate angulate, mediocaudally deeply incised; median projection large, widely rounded apically, markedly protruding above anterior margin of styliger. Basal segment I of forceps short, with rounded inner margin, slightly wider than long; segment II of forceps strongly elongated, slender distal segments III and IV much shorter, approximately of equal length; segment IV expanding apically; length ratio of forceps segments II–IV: 1.00/0.20/0.18 (Fig. <xref ref-type="fig" rid="F6">6C, D</xref>). Penis lobes widely separated by V-shaped cleft, relatively simple, obliquely truncate apically, nearly tube-like; structure of left penis lobe poorly visible; inner side of right penis lobe probably partly damaged or lost (i.e. looks semicircular from ventral side); strong apical tooth on outer margin; titillators not distinguishable (Fig. <xref ref-type="fig" rid="F6">6C, D</xref>).</p></tp:treatment-sec><tp:treatment-sec sec-type="Affinities" id="SECID0EBFAG"><title>Affinities.</title><p><italic><tp:taxon-name><tp:taxon-name-part taxon-name-part-type="genus" reg="Burmella">Burmella</tp:taxon-name-part> <tp:taxon-name-part taxon-name-part-type="species" reg="paucivenosa">paucivenosa</tp:taxon-name-part></tp:taxon-name></italic> sp. nov. exhibits a combination of morphological characters allowing its attribution to <tp:taxon-name><tp:taxon-name-part taxon-name-part-type="family">Vietnamellidae</tp:taxon-name-part></tp:taxon-name>, namely the presence of strongly rounded hind wings in combination with the presence of short intercalaries distally connected with longitudinal veins. Compared to other representatives of <tp:taxon-name><tp:taxon-name-part taxon-name-part-type="family">Vietnamellidae</tp:taxon-name-part></tp:taxon-name>, <italic><tp:taxon-name><tp:taxon-name-part taxon-name-part-type="genus" reg="Burmella">Burmella</tp:taxon-name-part> <tp:taxon-name-part taxon-name-part-type="species" reg="paucivenosa">paucivenosa</tp:taxon-name-part></tp:taxon-name></italic> sp. nov. is characterized by the presence of only two short free marginal intercalaries, while the number of these intercalary veins in all extant species and also in <italic><tp:taxon-name><tp:taxon-name-part taxon-name-part-type="genus" reg="Burmella">Burmella</tp:taxon-name-part> <tp:taxon-name-part taxon-name-part-type="species" reg="clypeata">clypeata</tp:taxon-name-part></tp:taxon-name></italic> sp. nov. is significantly higher.</p><p>Within <tp:taxon-name><tp:taxon-name-part taxon-name-part-type="family">Vietnamellidae</tp:taxon-name-part></tp:taxon-name>, <italic><tp:taxon-name><tp:taxon-name-part taxon-name-part-type="genus" reg="Burmella">Burmella</tp:taxon-name-part> <tp:taxon-name-part taxon-name-part-type="species" reg="paucivenosa">paucivenosa</tp:taxon-name-part></tp:taxon-name></italic> sp. nov. can be attributed to the newly described genus <italic><tp:taxon-name><tp:taxon-name-part taxon-name-part-type="genus" reg="Burmella">Burmella</tp:taxon-name-part></tp:taxon-name></italic> gen. nov., as defined in Diagnosis (see above), mainly based on the following diagnostic characters: shape and structure of venation of hind wings, with reduced cross venation and distinct costal process situated centrally; lack of furcation of RS, MA, MP, CuA, and CuP in hind wings (Fig. <xref ref-type="fig" rid="F5">5</xref>); shape of male genitalia with deeply diverted penis lobes (Fig. <xref ref-type="fig" rid="F6">6C, D</xref>).</p><fig id="F5" position="float" orientation="portrait"><object-id xmlns:xlink="http://www.w3.org/1999/xlink" content-type="doi" xlink:type="simple">10.3897/zookeys.1036.66435.figure5</object-id><object-id xmlns:xlink="http://www.w3.org/1999/xlink" content-type="arpha" xlink:type="simple">4AF78616-B8E4-5E1D-BF82-5CB445A74AA5</object-id><label>Figure 5.</label><caption><p><italic><tp:taxon-name><tp:taxon-name-part taxon-name-part-type="genus" reg="Burmella">Burmella</tp:taxon-name-part> <tp:taxon-name-part taxon-name-part-type="species" reg="paucivenosa">paucivenosa</tp:taxon-name-part></tp:taxon-name></italic> sp. nov., male imago, holotype <bold>A</bold> right hind wing in amber <bold>B</bold> right hind wing venation. Scale bars: 0.2 mm.</p></caption><graphic xmlns:xlink="http://www.w3.org/1999/xlink" xlink:href="zookeys-1036-099-g005.jpg" position="float" orientation="portrait" xlink:type="simple" id="oo_541125.jpg"><uri content-type="original_file" xlink:type="simple">https://binary.pensoft.net/fig/541125</uri></graphic></fig><fig id="F6" position="float" orientation="portrait"><object-id xmlns:xlink="http://www.w3.org/1999/xlink" content-type="doi" xlink:type="simple">10.3897/zookeys.1036.66435.figure6</object-id><object-id xmlns:xlink="http://www.w3.org/1999/xlink" content-type="arpha" xlink:type="simple">A7E1EAF5-1FE3-5244-A217-77D221857963</object-id><label>Figure 6.</label><caption><p><italic><tp:taxon-name><tp:taxon-name-part taxon-name-part-type="genus" reg="Burmella">Burmella</tp:taxon-name-part> <tp:taxon-name-part taxon-name-part-type="species" reg="paucivenosa">paucivenosa</tp:taxon-name-part></tp:taxon-name></italic> sp. nov., male imago, holotype <bold>A</bold> abdomen, left lateral view <bold>B</bold> abdominal segments III–VII, lateral view <bold>C, D</bold> genitalia, ventrolateral view. III–VII – numbers of segments, white arrows mark remnants of gill sockets, pink area – penis lobes, light blue area – gonobasis (styliger plate), brown area styliger segment I, yellow area –styliger segment II, light green area – styliger segment III, purple area – styliger segment IV. Scale bars: 1 mm (<bold>A</bold>); 0.5 mm (<bold>B</bold>); 0.2 mm (<bold>C, D</bold>).</p></caption><graphic xmlns:xlink="http://www.w3.org/1999/xlink" xlink:href="zookeys-1036-099-g006.jpg" position="float" orientation="portrait" xlink:type="simple" id="oo_541126.jpg"><uri content-type="original_file" xlink:type="simple">https://binary.pensoft.net/fig/541126</uri></graphic></fig><p>In the latter character, the male imago of <italic><tp:taxon-name><tp:taxon-name-part taxon-name-part-type="genus" reg="Burmella">Burmella</tp:taxon-name-part> <tp:taxon-name-part taxon-name-part-type="species" reg="paucivenosa">paucivenosa</tp:taxon-name-part></tp:taxon-name></italic> sp. nov. differs from all other known male adults of <tp:taxon-name><tp:taxon-name-part taxon-name-part-type="family">Vietnamellidae</tp:taxon-name-part></tp:taxon-name>. The genus <italic><tp:taxon-name><tp:taxon-name-part taxon-name-part-type="genus" reg="Vietnamella">Vietnamella</tp:taxon-name-part></tp:taxon-name></italic> is characterized by the presence of a club-shaped, elongated penis that is medially fused along its longitudinal axis, with only a small, V- or U-shaped incision apically (<xref ref-type="bibr" rid="B22">Tshernova 1972</xref>: 613, fig. 7; <xref ref-type="bibr" rid="B10">Hu et al. 2017</xref>: 385, figs 4C, 5C; <xref ref-type="bibr" rid="B1">Auychinda et al. 2020a</xref>: 8, fig. 4G; 2020b: 28, figs 7J, K, 8J, K). In contrast to <italic><tp:taxon-name><tp:taxon-name-part taxon-name-part-type="genus" reg="Vietnamella">Vietnamella</tp:taxon-name-part></tp:taxon-name></italic>, the tubular penis of <italic><tp:taxon-name><tp:taxon-name-part taxon-name-part-type="genus" reg="Burmella">Burmella</tp:taxon-name-part> <tp:taxon-name-part taxon-name-part-type="species" reg="paucivenosa">paucivenosa</tp:taxon-name-part></tp:taxon-name></italic> sp. nov. is medially deeply split, with lobes strongly stretched laterally (Fig. <xref ref-type="fig" rid="F6">6C, D</xref>). Obvious differences are also visible in shape and proportions of forceps segments. In <italic><tp:taxon-name><tp:taxon-name-part taxon-name-part-type="genus" reg="Burmella">Burmella</tp:taxon-name-part> <tp:taxon-name-part taxon-name-part-type="species" reg="paucivenosa">paucivenosa</tp:taxon-name-part></tp:taxon-name></italic> sp. nov. the 4-segmented forceps is strongly elongated and slender, with segment II being the longest, with the same width distally as segment III basally, while distal segment IV is markedly elongated and nearly subequal to segment III (Fig. <xref ref-type="fig" rid="F6">6C, D</xref>). On the contrary, in <italic><tp:taxon-name><tp:taxon-name-part taxon-name-part-type="genus" reg="Vietnamella">Vietnamella</tp:taxon-name-part></tp:taxon-name></italic> the forceps is only 3-segmented with segments significantly different in shape and proportions: Segment I is the longest one, while shortest segment III is small and rounded, which is typical for many species of <tp:taxon-name><tp:taxon-name-part taxon-name-part-type="superfamily">Ephemerelloidea</tp:taxon-name-part></tp:taxon-name> (see <xref ref-type="bibr" rid="B12">Kluge 2004</xref>).</p></tp:treatment-sec><tp:treatment-sec><!--Section generated to contain objects referenced in tp:taxon-treatment.--><table-wrap id="T1" position="float" orientation="portrait"><label>Table 1.</label><caption><p>Measurements of fossil representatives of the genus <italic><tp:taxon-name><tp:taxon-name-part taxon-name-part-type="genus" reg="Burmella">Burmella</tp:taxon-name-part></tp:taxon-name></italic> gen. nov.</p></caption><table id="TID0EKFAG" rules="all"><tbody><tr><th rowspan="1" colspan="1">Adult characters</th><th rowspan="1" colspan="1"><italic><tp:taxon-name><tp:taxon-name-part taxon-name-part-type="genus" reg="Burmella">Burmella</tp:taxon-name-part> <tp:taxon-name-part taxon-name-part-type="species" reg="paucivenosa">paucivenosa</tp:taxon-name-part></tp:taxon-name></italic> sp. nov. [<named-content xmlns:xlink="http://www.w3.org/1999/xlink" content-type="dwc:institutional_code" xlink:type="simple">SMNS</named-content>, BU-179, male imago] (mm)</th><th rowspan="1" colspan="1"><italic><tp:taxon-name><tp:taxon-name-part taxon-name-part-type="genus" reg="Burmella">Burmella</tp:taxon-name-part> <tp:taxon-name-part taxon-name-part-type="species" reg="clypeata">clypeata</tp:taxon-name-part></tp:taxon-name></italic> sp. nov. [<named-content xmlns:xlink="http://www.w3.org/1999/xlink" content-type="dwc:institutional_code" xlink:type="simple">SMNS</named-content>, BU-321, female imago] (mm)</th></tr><tr><td rowspan="1" colspan="1">Length of body</td><td rowspan="1" colspan="1">5.75</td><td rowspan="1" colspan="1">7.00</td></tr><tr><td rowspan="1" colspan="1">Length of right foreleg</td><td rowspan="1" colspan="1">2.51*</td><td rowspan="1" colspan="1">1.14*</td></tr><tr><td rowspan="1" colspan="1">Length of femur</td><td rowspan="1" colspan="1">0.83</td><td rowspan="1" colspan="1">0.42</td></tr><tr><td rowspan="1" colspan="1">Length of tibia</td><td rowspan="1" colspan="1">1.68</td><td rowspan="1" colspan="1">0.72*</td></tr><tr><td rowspan="1" colspan="1">Length of tarsus</td><td rowspan="1" colspan="1">–</td><td rowspan="1" colspan="1">–</td></tr><tr><td rowspan="1" colspan="1">Segment I</td><td rowspan="1" colspan="1">–</td><td rowspan="1" colspan="1">–</td></tr><tr><td rowspan="1" colspan="1">Segment II</td><td rowspan="1" colspan="1">–</td><td rowspan="1" colspan="1">–</td></tr><tr><td rowspan="1" colspan="1">Segment III</td><td rowspan="1" colspan="1">–</td><td rowspan="1" colspan="1">–</td></tr><tr><td rowspan="1" colspan="1">Segment IV</td><td rowspan="1" colspan="1">–</td><td rowspan="1" colspan="1">–</td></tr><tr><td rowspan="1" colspan="1">Segment V</td><td rowspan="1" colspan="1">–</td><td rowspan="1" colspan="1">–</td></tr><tr><td rowspan="1" colspan="1">Length of left foreleg</td><td rowspan="1" colspan="1">2.52*</td><td rowspan="1" colspan="1">1.64*</td></tr><tr><td rowspan="1" colspan="1">Length of femur</td><td rowspan="1" colspan="1">0.85</td><td rowspan="1" colspan="1">0.46</td></tr><tr><td rowspan="1" colspan="1">Length of tibia</td><td rowspan="1" colspan="1">1.67</td><td rowspan="1" colspan="1">1.18*</td></tr><tr><td rowspan="1" colspan="1">Length of tarsus</td><td rowspan="1" colspan="1">–</td><td rowspan="1" colspan="1">–</td></tr><tr><td rowspan="1" colspan="1">Segment I</td><td rowspan="1" colspan="1">–</td><td rowspan="1" colspan="1">–</td></tr><tr><td rowspan="1" colspan="1">Segment II</td><td rowspan="1" colspan="1">–</td><td rowspan="1" colspan="1">–</td></tr><tr><td rowspan="1" colspan="1">Segment III</td><td rowspan="1" colspan="1">–</td><td rowspan="1" colspan="1">–</td></tr><tr><td rowspan="1" colspan="1">Segment IV</td><td rowspan="1" colspan="1">–</td><td rowspan="1" colspan="1">–</td></tr><tr><td rowspan="1" colspan="1">Segment V</td><td rowspan="1" colspan="1">–</td><td rowspan="1" colspan="1">–</td></tr><tr><td rowspan="1" colspan="1">Length of right middle leg</td><td rowspan="1" colspan="1">2.78</td><td rowspan="1" colspan="1">–</td></tr><tr><td rowspan="1" colspan="1">Length of femur</td><td rowspan="1" colspan="1">1.45</td><td rowspan="1" colspan="1">–</td></tr><tr><td rowspan="1" colspan="1">Length of tibia</td><td rowspan="1" colspan="1">1.03</td><td rowspan="1" colspan="1">–</td></tr><tr><td rowspan="1" colspan="1">Length of tarsus</td><td rowspan="1" colspan="1">0.30</td><td rowspan="1" colspan="1">–</td></tr><tr><td rowspan="1" colspan="1">Segment I</td><td rowspan="1" colspan="1">0.08</td><td rowspan="1" colspan="1">–</td></tr><tr><td rowspan="1" colspan="1">Segment II</td><td rowspan="1" colspan="1">0.10</td><td rowspan="1" colspan="1">–</td></tr><tr><td rowspan="1" colspan="1">Segment III</td><td rowspan="1" colspan="1">0.10</td><td rowspan="1" colspan="1">–</td></tr><tr><td rowspan="1" colspan="1">Segment IV</td><td rowspan="1" colspan="1">0.11</td><td rowspan="1" colspan="1">–</td></tr><tr><td rowspan="1" colspan="1">Segment V</td><td rowspan="1" colspan="1">0.14</td><td rowspan="1" colspan="1">–</td></tr><tr><td rowspan="1" colspan="1">Length of left middle leg</td><td rowspan="1" colspan="1">2.70*</td><td rowspan="1" colspan="1">2.36</td></tr><tr><td rowspan="1" colspan="1">Length of femur</td><td rowspan="1" colspan="1">1.20</td><td rowspan="1" colspan="1">0.60</td></tr><tr><td rowspan="1" colspan="1">Length of tibia</td><td rowspan="1" colspan="1">1.02</td><td rowspan="1" colspan="1">1.34</td></tr><tr><td rowspan="1" colspan="1">Length of tarsus</td><td rowspan="1" colspan="1">0.48*</td><td rowspan="1" colspan="1">0.42</td></tr><tr><td rowspan="1" colspan="1">Segment I</td><td rowspan="1" colspan="1">–</td><td rowspan="1" colspan="1">0.08</td></tr><tr><td rowspan="1" colspan="1">Segment II</td><td rowspan="1" colspan="1">–</td><td rowspan="1" colspan="1">0.07</td></tr><tr><td rowspan="1" colspan="1">Segment III</td><td rowspan="1" colspan="1">–</td><td rowspan="1" colspan="1">0.07</td></tr><tr><td rowspan="1" colspan="1">Segment IV</td><td rowspan="1" colspan="1">–</td><td rowspan="1" colspan="1">0.08</td></tr><tr><td rowspan="1" colspan="1">Segment V</td><td rowspan="1" colspan="1">–</td><td rowspan="1" colspan="1">0.12</td></tr><tr><td rowspan="1" colspan="1">Length of right hind leg</td><td rowspan="1" colspan="1">2.47</td><td rowspan="1" colspan="1">1.71</td></tr><tr><td rowspan="1" colspan="1">Length of femur</td><td rowspan="1" colspan="1">1.02</td><td rowspan="1" colspan="1">0.71</td></tr><tr><td rowspan="1" colspan="1">Length of tibia</td><td rowspan="1" colspan="1">0.93</td><td rowspan="1" colspan="1">0.56</td></tr><tr><td rowspan="1" colspan="1">Length of tarsus</td><td rowspan="1" colspan="1">0.52</td><td rowspan="1" colspan="1">0.44</td></tr><tr><td rowspan="1" colspan="1">Segment I</td><td rowspan="1" colspan="1">0.07</td><td rowspan="1" colspan="1">0.09</td></tr><tr><td rowspan="1" colspan="1">Segment II</td><td rowspan="1" colspan="1">0.09</td><td rowspan="1" colspan="1">0.08</td></tr><tr><td rowspan="1" colspan="1">Segment III</td><td rowspan="1" colspan="1">0.10</td><td rowspan="1" colspan="1">0.07</td></tr><tr><td rowspan="1" colspan="1">Segment IV</td><td rowspan="1" colspan="1">0.12</td><td rowspan="1" colspan="1">0.08</td></tr><tr><td rowspan="1" colspan="1">Segment V</td><td rowspan="1" colspan="1">0.14</td><td rowspan="1" colspan="1">0.12</td></tr><tr><td rowspan="1" colspan="1">Length of left hind leg</td><td rowspan="1" colspan="1">2.07</td><td rowspan="1" colspan="1">2.60</td></tr><tr><td rowspan="1" colspan="1">Length of femur</td><td rowspan="1" colspan="1">1.00</td><td rowspan="1" colspan="1">0.98</td></tr><tr><td rowspan="1" colspan="1">Length of tibia</td><td rowspan="1" colspan="1">0.66</td><td rowspan="1" colspan="1">1.06</td></tr><tr><td rowspan="1" colspan="1">Length of tarsus</td><td rowspan="1" colspan="1">0.41</td><td rowspan="1" colspan="1">0.56</td></tr><tr><td rowspan="1" colspan="1">Segment I</td><td rowspan="1" colspan="1">0.05</td><td rowspan="1" colspan="1">0.11</td></tr><tr><td rowspan="1" colspan="1">Segment II</td><td rowspan="1" colspan="1">0.07</td><td rowspan="1" colspan="1">0.11</td></tr><tr><td rowspan="1" colspan="1">Segment III</td><td rowspan="1" colspan="1">0.07</td><td rowspan="1" colspan="1">0.10</td></tr><tr><td rowspan="1" colspan="1">Segment IV</td><td rowspan="1" colspan="1">0.10</td><td rowspan="1" colspan="1">0.10</td></tr><tr><td rowspan="1" colspan="1">Segment V</td><td rowspan="1" colspan="1">0.11</td><td rowspan="1" colspan="1">0.14</td></tr><tr><td rowspan="1" colspan="1">Length of right forewing</td><td rowspan="1" colspan="1">4.64</td><td rowspan="1" colspan="1">1.80</td></tr><tr><td rowspan="1" colspan="1">Length of left forewing</td><td rowspan="1" colspan="1">4.68</td><td rowspan="1" colspan="1">5.12</td></tr><tr><td rowspan="1" colspan="1">Length of right hind wing</td><td rowspan="1" colspan="1">0.66</td><td rowspan="1" colspan="1">0.45</td></tr><tr><td rowspan="1" colspan="1">Length of left hind wing</td><td rowspan="1" colspan="1">0.64</td><td rowspan="1" colspan="1">–</td></tr><tr><td rowspan="1" colspan="1">Hind/Fore wings length ratio</td><td rowspan="1" colspan="1">0.14</td><td rowspan="1" colspan="1">0.08</td></tr><tr><td rowspan="1" colspan="1">Length of cerci [right/left]</td><td rowspan="1" colspan="1">2.35*/1.24*</td><td rowspan="1" colspan="1">8.12/–</td></tr></tbody></table><table-wrap-foot><fn><p>* preserved part.</p></fn></table-wrap-foot></table-wrap></tp:treatment-sec><ref-list><ref id="B22"><mixed-citation xmlns:xlink="http://www.w3.org/1999/xlink" xlink:type="simple"><person-group><name name-style="western"><surname>Tshernova</surname><given-names>OA</given-names></name></person-group> (<year>1972</year>) <article-title>Some new species of mayflies from Asia (<tp:taxon-name><tp:taxon-name-part taxon-name-part-type="order">Ephemeroptera</tp:taxon-name-part></tp:taxon-name>, <tp:taxon-name><tp:taxon-name-part taxon-name-part-type="family">Heptageniidae</tp:taxon-name-part></tp:taxon-name>, <tp:taxon-name><tp:taxon-name-part taxon-name-part-type="family">Ephemerellidae</tp:taxon-name-part></tp:taxon-name>).</article-title><source>Entomologicheskoe Obozrenie</source><volume>51</volume>(<issue>3</issue>): <fpage>604</fpage>–<lpage>614</lpage>.</mixed-citation></ref><ref id="B10"><mixed-citation xmlns:xlink="http://www.w3.org/1999/xlink" xlink:type="simple"><person-group><name name-style="western"><surname>Hu</surname><given-names>Z</given-names></name><name name-style="western"><surname>Ma</surname><given-names>Zh-X</given-names></name><name name-style="western"><surname>Luo</surname><given-names>J-Y</given-names></name><name name-style="western"><surname>Zhou</surname><given-names>Ch-F</given-names></name></person-group> (<year>2017</year>) <article-title>Redescription and commentary on the Chinese mayfly <italic><tp:taxon-name><tp:taxon-name-part taxon-name-part-type="genus">Vietnamella</tp:taxon-name-part> <tp:taxon-name-part taxon-name-part-type="species">sinensis</tp:taxon-name-part></tp:taxon-name></italic> (<tp:taxon-name><tp:taxon-name-part taxon-name-part-type="order">Ephemeroptera</tp:taxon-name-part></tp:taxon-name>: <tp:taxon-name><tp:taxon-name-part taxon-name-part-type="family">Vietnamellidae</tp:taxon-name-part></tp:taxon-name>).</article-title><source>Zootaxa</source><volume>4286</volume>(<issue>3</issue>): <fpage>381</fpage>–<lpage>390</lpage>. <ext-link xlink:type="simple" ext-link-type="doi" xlink:href="10.11646/zootaxa.4286.3.5">https://doi.org/10.11646/zootaxa.4286.3.5</ext-link></mixed-citation></ref><ref id="B1"><mixed-citation xmlns:xlink="http://www.w3.org/1999/xlink" xlink:type="simple"><person-group><name name-style="western"><surname>Auychinda</surname><given-names>Ch</given-names></name><name name-style="western"><surname>Sartori</surname><given-names>M</given-names></name><name name-style="western"><surname>Boonsoong</surname><given-names>B</given-names></name></person-group> (<year>2020a</year>) <article-title><tp:taxon-name><tp:taxon-name-part taxon-name-part-type="family">Vietnamellidae</tp:taxon-name-part></tp:taxon-name> (<tp:taxon-name><tp:taxon-name-part taxon-name-part-type="class">Insecta</tp:taxon-name-part></tp:taxon-name>, <tp:taxon-name><tp:taxon-name-part taxon-name-part-type="order">Ephemeroptera</tp:taxon-name-part></tp:taxon-name>) of Thailand.</article-title><source>ZooKeys</source><volume>902</volume>: <fpage>17</fpage>–<lpage>36</lpage>. <ext-link xlink:type="simple" ext-link-type="doi" xlink:href="10.3897/zookeys.902.46844">https://doi.org/10.3897/zookeys.902.46844</ext-link></mixed-citation></ref><ref id="B12"><mixed-citation xmlns:xlink="http://www.w3.org/1999/xlink" xlink:type="simple"><person-group><name name-style="western"><surname>Kluge</surname><given-names>NJ</given-names></name></person-group> (<year>2004</year>) <source>The Phylogenetic System of <tp:taxon-name><tp:taxon-name-part taxon-name-part-type="order">Ephemeroptera</tp:taxon-name-part></tp:taxon-name>.</source><publisher-name>Kluwer Academic Publishers</publisher-name>, <publisher-loc>Dordrecht</publisher-loc>, <size units="page">456 pp</size>. <ext-link xlink:type="simple" ext-link-type="doi" xlink:href="10.1007/978-94-007-0872-3">https://doi.org/10.1007/978-94-007-0872-3</ext-link></mixed-citation></ref></ref-list></tp:taxon-treatment>
