# Supplementary material for: First fossil record of the mayfly family Vietnamellidae (Insecta, Ephemeroptera) from Burmese Amber confirms its Oriental origin and gives new insights into its evolution
Source: Zookeys. 2021 May 10;1036:99–120. doi: 10.3897/zookeys.1036.66435 (PMC8128840; doi:10.3897/zookeys.1036.66435)
Supplement: XML Treatment for Burmella clypeata [file zookeys.1036.66435-treatment3.xml]

<!DOCTYPE tp:taxon-treatment
  PUBLIC "-//TaxonX//DTD Taxonomic Treatment Publishing DTD v0 20100105//EN" "tax-treatment-NSO.dtd">
<tp:taxon-treatment xmlns:tp="http://www.plazi.org/taxpub"><tp:treatment-meta><kwd-group><label>Taxon classification</label><kwd><named-content xmlns:xlink="http://www.w3.org/1999/xlink" content-type="kingdom">Animalia</named-content></kwd><kwd><named-content xmlns:xlink="http://www.w3.org/1999/xlink" content-type="order">Ephemeroptera</named-content></kwd><kwd><named-content xmlns:xlink="http://www.w3.org/1999/xlink" content-type="family">Vietnamellidae</named-content></kwd></kwd-group><mixed-citation publication-type="journal"><person-group><name><surname>Godunko</surname><given-names>Roman J.</given-names></name><name><surname>Martynov</surname><given-names>Alexander V.</given-names></name><name><surname>Staniczek</surname><given-names>Arnold H.</given-names></name></person-group><article-title>First fossil record of the mayfly family <tp:taxon-name><tp:taxon-name-part taxon-name-part-type="family">Vietnamellidae</tp:taxon-name-part></tp:taxon-name> (<tp:taxon-name><tp:taxon-name-part taxon-name-part-type="class">Insecta</tp:taxon-name-part></tp:taxon-name>, <tp:taxon-name><tp:taxon-name-part taxon-name-part-type="order">Ephemeroptera</tp:taxon-name-part></tp:taxon-name>) from Burmese Amber confirms its Oriental origin and gives new insights into its evolution</article-title><source>Zookeys</source><day>10</day><month>5</month><year>2021</year><volume>1036</volume><fpage>99</fpage><lpage>120</lpage><pub-id pub-id-type="doi">10.3897/zookeys.1036.66435</pub-id></mixed-citation></tp:treatment-meta><tp:nomenclature><tp:taxon-name><object-id xmlns:xlink="http://www.w3.org/1999/xlink" content-type="arpha" xlink:type="simple">2B8AFB00-5E55-53E7-B37A-3633A025E34E</object-id>
              <tp:taxon-name-part taxon-name-part-type="genus" reg="Burmella">Burmella</tp:taxon-name-part>
              <tp:taxon-name-part taxon-name-part-type="species" reg="clypeata">clypeata</tp:taxon-name-part>
              <object-id xmlns:xlink="http://www.w3.org/1999/xlink" content-type="zoobank" xlink:type="simple">http://zoobank.org/5F823D68-5C03-4138-8875-D80917D61452</object-id>
            </tp:taxon-name><tp:taxon-status xmlns:xlink="http://www.w3.org/1999/xlink" xlink:type="simple">sp. nov.</tp:taxon-status><xref ref-type="fig" rid="F7">Figures 7</xref><xref ref-type="fig" rid="F8">, 8</xref><xref ref-type="fig" rid="F9">, 9</xref><xref ref-type="fig" rid="F10">, 10</xref><xref ref-type="table" rid="T1">, Table 1</xref></tp:nomenclature><tp:treatment-sec sec-type="material" id="SECID0EJOAG"><title>Material examined.</title><p><bold><italic>Holotype</italic>.</bold> Female imago in Mid-Cretaceous Burmese amber, <named-content xmlns:xlink="http://www.w3.org/1999/xlink" content-type="dwc:institutional_code" xlink:type="simple">SMNS</named-content> collection, inventory number: BU-321. Well preserved specimen visible in dorsal/ventral aspect. Body and left forewings preserved except of lost distal part of C and Sc; left forewing twisted, covering dorsal side of abdomen; right forewings twisted, only partly preserved, distal part missing; foretibiae damaged; right antenna, foretarsi, right middle leg and left cercus missing (Figs <xref ref-type="fig" rid="F7">7</xref>, <xref ref-type="fig" rid="F8">8</xref>, <xref ref-type="fig" rid="F10">10</xref>). Left hind wing not visible. For measurements see Table <xref ref-type="table" rid="T1">1</xref>.</p><fig id="F7" position="float" orientation="portrait"><object-id xmlns:xlink="http://www.w3.org/1999/xlink" content-type="doi" xlink:type="simple">10.3897/zookeys.1036.66435.figure7</object-id><object-id xmlns:xlink="http://www.w3.org/1999/xlink" content-type="arpha" xlink:type="simple">00B321D7-F655-5E73-9A53-530C36ED1810</object-id><label>Figure 7.</label><caption><p><italic><tp:taxon-name><tp:taxon-name-part taxon-name-part-type="genus" reg="Burmella">Burmella</tp:taxon-name-part> <tp:taxon-name-part taxon-name-part-type="species" reg="clypeata">clypeata</tp:taxon-name-part></tp:taxon-name></italic> sp. nov., female imago, holotype <bold>A</bold> general dorsal view <bold>B</bold> general ventral view <bold>C, D</bold> head, dorsal view <bold>E</bold> head and thorax, dorsal view. BA – basal sclerite (basalare), LPs and red line – lateroparapsidal suture, MNs and green line – mesonotal suture, MPs and yellow line – medioparapsidal suture, rc – right cercus. Scale bars: 2 mm (<bold>A, B</bold>); 0.2 mm (<bold>C, D</bold>); 0.5 mm (<bold>E</bold>).</p></caption><graphic xmlns:xlink="http://www.w3.org/1999/xlink" xlink:href="zookeys-1036-099-g007.jpg" position="float" orientation="portrait" xlink:type="simple" id="oo_541127.jpg"><uri content-type="original_file" xlink:type="simple">https://binary.pensoft.net/fig/541127</uri></graphic></fig></tp:treatment-sec><tp:treatment-sec sec-type="Derivation of name" id="SECID0EBRAG"><title>Derivation of name.</title><p>The species epithet refers to the laterally expanded clypeus that partly covers the eyes.</p><fig id="F8" position="float" orientation="portrait"><object-id xmlns:xlink="http://www.w3.org/1999/xlink" content-type="doi" xlink:type="simple">10.3897/zookeys.1036.66435.figure8</object-id><object-id xmlns:xlink="http://www.w3.org/1999/xlink" content-type="arpha" xlink:type="simple">B2FE7F2D-BB45-505C-8642-FD460F877FCA</object-id><label>Figure 8.</label><caption><p><italic><tp:taxon-name><tp:taxon-name-part taxon-name-part-type="genus" reg="Burmella">Burmella</tp:taxon-name-part> <tp:taxon-name-part taxon-name-part-type="species" reg="clypeata">clypeata</tp:taxon-name-part></tp:taxon-name></italic> sp. nov., female imago, holotype <bold>A</bold> tarsus of left hind leg <bold>B</bold> tarsus of right hind leg <bold>C</bold> left forewing in amber <bold>D</bold> left forewing venation and size ratio of left fore- and right hind wings <bold>E</bold> distal part of left forewing <bold>F</bold> preserved basal part of right forewing. I–V – tarsal segments, ci – basally connected intercalary vein, fi – basally free intercalary vein. Scale bars: 0.1 mm (<bold>A, B</bold>); 1 mm (<bold>C, D</bold>); 0.5 mm (<bold>E, F</bold>).</p></caption><graphic xmlns:xlink="http://www.w3.org/1999/xlink" xlink:href="zookeys-1036-099-g008.jpg" position="float" orientation="portrait" xlink:type="simple" id="oo_541128.jpg"><uri content-type="original_file" xlink:type="simple">https://binary.pensoft.net/fig/541128</uri></graphic></fig></tp:treatment-sec><tp:treatment-sec sec-type="diagnosis" id="SECID0EQSAG"><title>Diagnosis.</title><p><bold><italic>Female imago</italic>:</bold> body length 7.00 mm; <italic>forewings</italic> with at least four short marginal intercalaries in MA–MP field basally attached to longitudinal veins, six free marginal intercalaries in RS field; <italic>hind wing</italic> strongly rounded, small, as long as 0.08× of forewing length, two cross veins between C–Sc, two cross veins between Sc–RA; RS forked; <italic>subgenital plate</italic> more than 2.00× as wide as long, convex and widely rounded apically; <italic>subanal plate</italic> triangular, elongated, rounded apically without cleft.</p></tp:treatment-sec><tp:treatment-sec sec-type="description" id="SECID0ELTAG"><title>Description.</title><p>General colouration of body relatively pale, light brown to dark brown. Ventral side of body slightly darker than dorsal side. Body covered by blackish maculation (Figs <xref ref-type="fig" rid="F7">7A, B</xref>, <xref ref-type="fig" rid="F10">10</xref>).</p><p><bold><italic>Head</italic>.</bold> Clypeus expanded anterolaterally, partly covering anterior part of eyes. Eyes brown, elongated, relatively large, widely separated medially; facets of eyes hexagonal. Distance between eyes 0.73× of head width. Ocelli well preserved, large, without conspicuous colouration. Facial keel small. Antenna brown, approximately as long as head; segmentation hardly distinguishable, therefore not depicted (see Fig. <xref ref-type="fig" rid="F7">7C–D</xref>).</p><p><bold><italic>Thorax</italic>.</bold> General colouration brown to dark brown. Lateral aspect of thorax not visible. Prothorax narrow, brown. Mesonotal suture transverse, expressed; medioparapsidal suture poorly visible, straight; lateroparapsidal suture distinctly curved laterally; no preserved natural colouration of pigmented area of mesonotum. Ventral side of mesothorax poorly visible; basisternum relatively short and wide distally, furcasternal protuberances distinctly separated. Metathorax brown to dark brown, blackish maculation dorsally (Fig. <xref ref-type="fig" rid="F7">7E</xref>).</p><p><bold><italic>Wings</italic>.</bold><italic>Forewings</italic> hyaline, translucent, relatively narrow; venation poorly recognizable due to wing deformation, pollution on surface and resin influxes [left wing], and damage of distal part [right wing]; venation well visible from dorsal, and partly from lateral side. Veins light brown to brown; relatively small number of cross veins; no jagged edge along of ventral margin (Fig. <xref ref-type="fig" rid="F8">8C–F</xref>).</p><p>General pattern of forewing venation similar to those of male imago of <italic><tp:taxon-name><tp:taxon-name-part taxon-name-part-type="genus" reg="Burmella">Burmella</tp:taxon-name-part> <tp:taxon-name-part taxon-name-part-type="species" reg="paucivenosa">paucivenosa</tp:taxon-name-part></tp:taxon-name></italic> sp. nov., except for the following features: six free intercalary veins at least in RS field and CuA–CuP; at least four intercalaries in MA–MP field basally attached to longitudinal veins (Fig. <xref ref-type="fig" rid="F8">8C–F</xref>).</p><p><bold><italic>Hind wings</italic></bold> hyaline, translucent, small, as long as 0.08 of forewing length; preserved wing is deformed due to embedding, but most probable was naturally strongly rounded, with shallow costal process; venation brown, significantly simplifies; strong reduction of number of longitudinal and cross veins; no jagged edge along of ventral margin. General structure and pattern of hind wing venation similar to those in male imago of <italic><tp:taxon-name><tp:taxon-name-part taxon-name-part-type="genus" reg="Burmella">Burmella</tp:taxon-name-part> <tp:taxon-name-part taxon-name-part-type="species" reg="paucivenosa">paucivenosa</tp:taxon-name-part></tp:taxon-name></italic> sp. nov., except for the following features: a few cross veins between C–Sc (2 veins), and Sc–RA (2 veins); fork RS present, iRS short, no cross veins in RS field; costal process not prominent (Fig. <xref ref-type="fig" rid="F9">9A–C</xref>).</p><fig id="F9" position="float" orientation="portrait"><object-id xmlns:xlink="http://www.w3.org/1999/xlink" content-type="doi" xlink:type="simple">10.3897/zookeys.1036.66435.figure9</object-id><object-id xmlns:xlink="http://www.w3.org/1999/xlink" content-type="arpha" xlink:type="simple">7ED58F7C-3E2C-5925-B8CA-9BDAA1E6029F</object-id><label>Figure 9.</label><caption><p><italic><tp:taxon-name><tp:taxon-name-part taxon-name-part-type="genus" reg="Burmella">Burmella</tp:taxon-name-part> <tp:taxon-name-part taxon-name-part-type="species" reg="clypeata">clypeata</tp:taxon-name-part></tp:taxon-name></italic> sp. nov., female imago, holotype <bold>A</bold> right hind wing, dorsal view <bold>B</bold> right hind wing, ventral view <bold>C</bold> right hind wing venation. Scale bars: 0.2 mm (<bold>A, B</bold>); 0.5 mm (<bold>C</bold>).</p></caption><graphic xmlns:xlink="http://www.w3.org/1999/xlink" xlink:href="zookeys-1036-099-g009.jpg" position="float" orientation="portrait" xlink:type="simple" id="oo_541129.jpg"><uri content-type="original_file" xlink:type="simple">https://binary.pensoft.net/fig/541129</uri></graphic></fig><p><bold><italic>Legs</italic></bold> well preserved, except for both forelegs with partly missing tibiae and tarsi; no visible strong spines or setae on margins of leg segments. Preserved part of forelegs darker than middle and hind legs, brown to intensively brown (Fig. <xref ref-type="fig" rid="F8">8A, B</xref>). For measurements of leg segments see Table <xref ref-type="table" rid="T1">1</xref>.</p><p>Forelegs partly preserved [due to damage of foretibiae the ratio of femur/tibia is not calculated]. Left middle leg completely preserved: length ratio of femur/tibia/tarsus = 1/2.23/0.70; length ratio of tarsomeres: 1/0.88/0.88/1.00/1.50 (5 &gt; 4 &gt; 3 = 2 &lt; 1). Right hind leg much shorter than left one, probably re-grown after previous injury, therefore with changed proportions of tarsomeres: length ratio of femur/tibia/tarsus =1/0.79/0.62; length ratio of tarsomeres: 1/0.89/0.78/0.89/1.33 (5 &gt; 4 &gt; 3 &lt; 2 &lt; 1). Left hind leg: length ratio of femur/tibia/tarsus = 1/1.02/0.57; length ratio of tarsomeres: 1/1/0.91/0.91/1.27 (5 &gt; 4 = 3 &lt; 2 = 1) (Figs <xref ref-type="fig" rid="F8">8A, B</xref>, <xref ref-type="fig" rid="F10">10A</xref>). Other leg characters similar to those in male imago of <italic><tp:taxon-name><tp:taxon-name-part taxon-name-part-type="genus" reg="Burmella">Burmella</tp:taxon-name-part> <tp:taxon-name-part taxon-name-part-type="species" reg="paucivenosa">paucivenosa</tp:taxon-name-part></tp:taxon-name></italic> sp. nov.</p><p><bold><italic>Abdominal segments</italic></bold> completely preserved, light brown to brown, with blackish maculation on terga and sterna; ventral side of abdomen paler than dorsal side. Vestigial gill sockets, not finger-like, well recognizable on segments II, V, and IV; on other segments gill sockets not distinguishable due to body position in amber. Abdominal segments without large and prominent posterolateral projections; no conspicuous elongation of distal segments compared to proximal ones. Subgenital plate relatively broad, more than 2.00× as wide as long, convex and widely rounded apically. Subanal plate triangular, elongated, moderately narrow and rounded apically without apical cleft. Right cercus completely preserved, brown, darker proximally, approximately as long as body (Fig. <xref ref-type="fig" rid="F10">10A–D</xref>).</p><fig id="F10" position="float" orientation="portrait"><object-id xmlns:xlink="http://www.w3.org/1999/xlink" content-type="doi" xlink:type="simple">10.3897/zookeys.1036.66435.figure10</object-id><object-id xmlns:xlink="http://www.w3.org/1999/xlink" content-type="arpha" xlink:type="simple">91E1F439-7424-5251-8FB3-EBA045A1BE80</object-id><label>Figure 10.</label><caption><p><italic><tp:taxon-name><tp:taxon-name-part taxon-name-part-type="genus" reg="Burmella">Burmella</tp:taxon-name-part> <tp:taxon-name-part taxon-name-part-type="species" reg="clypeata">clypeata</tp:taxon-name-part></tp:taxon-name></italic> sp. nov., female imago, holotype <bold>A</bold> body, ventral view <bold>B, C</bold> apical part of abdomen, ventral view <bold>D</bold> basal segments of abdomen, dorsal view. I–III and V–IX – numbers of abdominal segments, gsr – remnant of gill socket, pp – paraproct plate. Scale bars: 1 mm (<bold>A</bold>); 0.5 mm (<bold>B–D</bold>).</p></caption><graphic xmlns:xlink="http://www.w3.org/1999/xlink" xlink:href="zookeys-1036-099-g010.jpg" position="float" orientation="portrait" xlink:type="simple" id="oo_541130.jpg"><uri content-type="original_file" xlink:type="simple">https://binary.pensoft.net/fig/541130</uri></graphic></fig></tp:treatment-sec><tp:treatment-sec sec-type="Affinities" id="SECID0E2ZAG"><title>Affinities.</title><p>Attribution of <italic><tp:taxon-name><tp:taxon-name-part taxon-name-part-type="genus" reg="Burmella">Burmella</tp:taxon-name-part> <tp:taxon-name-part taxon-name-part-type="species" reg="clypeata">clypeata</tp:taxon-name-part></tp:taxon-name></italic> sp. nov. to the newly described genus is confirmed based on the shape of hind wings, and specific venation.</p><p>On the other hand, some aspects of the venation of fore- and hind wings differ between <italic><tp:taxon-name><tp:taxon-name-part taxon-name-part-type="genus" reg="Burmella">Burmella</tp:taxon-name-part> <tp:taxon-name-part taxon-name-part-type="species" reg="clypeata">clypeata</tp:taxon-name-part></tp:taxon-name></italic> sp. nov. and <italic><tp:taxon-name><tp:taxon-name-part taxon-name-part-type="genus" reg="Burmella">Burmella</tp:taxon-name-part> <tp:taxon-name-part taxon-name-part-type="species" reg="paucivenosa">paucivenosa</tp:taxon-name-part></tp:taxon-name></italic> sp. nov. The forewings of <italic><tp:taxon-name><tp:taxon-name-part taxon-name-part-type="genus" reg="Burmella">Burmella</tp:taxon-name-part> <tp:taxon-name-part taxon-name-part-type="species" reg="clypeata">clypeata</tp:taxon-name-part></tp:taxon-name></italic> sp. nov. differ by the presence of numerous free marginal intercalaries between iRS and CuP, as well as the presence of at least one cross vein between A<sub>1</sub> and A<sub>2</sub>. In the hind wings differences between the extinct species described here refer to the number of cross veins between C–Sc and Sc–RA. The presence of RS furcation and blunt costal process in <italic><tp:taxon-name><tp:taxon-name-part taxon-name-part-type="genus" reg="Burmella">Burmella</tp:taxon-name-part> <tp:taxon-name-part taxon-name-part-type="species" reg="clypeata">clypeata</tp:taxon-name-part></tp:taxon-name></italic> sp. nov. are also suitable for the separation of both species. In contrast to all other representatives of <tp:taxon-name><tp:taxon-name-part taxon-name-part-type="family">Vietnamellidae</tp:taxon-name-part></tp:taxon-name>, the clypeus in the female of <italic><tp:taxon-name><tp:taxon-name-part taxon-name-part-type="genus" reg="Burmella">Burmella</tp:taxon-name-part> <tp:taxon-name-part taxon-name-part-type="species" reg="clypeata">clypeata</tp:taxon-name-part></tp:taxon-name></italic> sp. nov. is anterolaterally expanded, as a result the anterior portion of eyes is partly covered by this clypeal shield (Fig. <xref ref-type="fig" rid="F7">7C–D</xref>; compare with e.g., <xref ref-type="bibr" rid="B1">Auychinda et al. 2020a</xref>: 9, figs A–E; 2020b: 30, fig. 9A).</p><p>We do however not per se exclude a possible conspecifity of both fossil specimens. This may be supported by a similar, small body size of both specimens, with similar proportions of male/female body length as in extant <tp:taxon-name><tp:taxon-name-part taxon-name-part-type="family">Vietnamellidae</tp:taxon-name-part></tp:taxon-name> (for <italic><tp:taxon-name><tp:taxon-name-part taxon-name-part-type="genus" reg="Burmella">Burmella</tp:taxon-name-part></tp:taxon-name></italic> gen. nov. the ratio is 0.82; for <italic><tp:taxon-name><tp:taxon-name-part taxon-name-part-type="genus" reg="Vietnamella">Vietnamella</tp:taxon-name-part></tp:taxon-name></italic> between 0.92 and 0.96). Also, the anterolaterally expanded clypeus in <italic><tp:taxon-name><tp:taxon-name-part taxon-name-part-type="genus" reg="Burmella">B.</tp:taxon-name-part> <tp:taxon-name-part taxon-name-part-type="species" reg="clypeata">clypeata</tp:taxon-name-part></tp:taxon-name></italic> may not exclude their conspecifity. Similar clypeal expansions present in one sex only have been reported in several extant and fossil species of <tp:taxon-name><tp:taxon-name-part taxon-name-part-type="family">Heptageniidae</tp:taxon-name-part></tp:taxon-name> (e.g. in the subgenus <tp:taxon-name><tp:taxon-name-part taxon-name-part-type="genus" reg="Ecdyonurus">Ecdyonurus</tp:taxon-name-part> (<tp:taxon-name-part taxon-name-part-type="subgenus" reg="Nestormeus">Nestormeus</tp:taxon-name-part>)</tp:taxon-name> Godunko, 2004), representing a morphological trait independently occurring in several unrelated taxa within the family (see <xref ref-type="bibr" rid="B4">Godunko 2007</xref>: 66, figs 1, 2; <xref ref-type="bibr" rid="B9">Hrivniak et al. 2018</xref>: 199, 204–205, figs 2–5). However, a clear difference in the venation of fore- and hind wings between <italic><tp:taxon-name><tp:taxon-name-part taxon-name-part-type="genus" reg="Burmella">B.</tp:taxon-name-part> <tp:taxon-name-part taxon-name-part-type="species" reg="paucivenosa">paucivenosa</tp:taxon-name-part></tp:taxon-name></italic> sp. nov. and <italic><tp:taxon-name><tp:taxon-name-part taxon-name-part-type="genus" reg="Burmella">B.</tp:taxon-name-part> <tp:taxon-name-part taxon-name-part-type="species" reg="clypeata">clypeata</tp:taxon-name-part></tp:taxon-name></italic> sp. nov. rather points to the presence of two different fossil species.</p><p>In any case, unless specimens of different sex are syninclusions and fossilized in mating position, we tend to describe males and females of the same genus as different species also to maintain nomenclatural stability (see e.g. <xref ref-type="bibr" rid="B20">Staniczek and Godunko 2016</xref>; <xref ref-type="bibr" rid="B6">Godunko et al. 2019</xref>).</p></tp:treatment-sec><tp:treatment-sec><!--Section generated to contain objects referenced in tp:taxon-treatment.--><table-wrap id="T1" position="float" orientation="portrait"><label>Table 1.</label><caption><p>Measurements of fossil representatives of the genus <italic><tp:taxon-name><tp:taxon-name-part taxon-name-part-type="genus" reg="Burmella">Burmella</tp:taxon-name-part></tp:taxon-name></italic> gen. nov.</p></caption><table id="TID0EKFAG" rules="all"><tbody><tr><th rowspan="1" colspan="1">Adult characters</th><th rowspan="1" colspan="1"><italic><tp:taxon-name><tp:taxon-name-part taxon-name-part-type="genus" reg="Burmella">Burmella</tp:taxon-name-part> <tp:taxon-name-part taxon-name-part-type="species" reg="paucivenosa">paucivenosa</tp:taxon-name-part></tp:taxon-name></italic> sp. nov. [<named-content xmlns:xlink="http://www.w3.org/1999/xlink" content-type="dwc:institutional_code" xlink:type="simple">SMNS</named-content>, BU-179, male imago] (mm)</th><th rowspan="1" colspan="1"><italic><tp:taxon-name><tp:taxon-name-part taxon-name-part-type="genus" reg="Burmella">Burmella</tp:taxon-name-part> <tp:taxon-name-part taxon-name-part-type="species" reg="clypeata">clypeata</tp:taxon-name-part></tp:taxon-name></italic> sp. nov. [<named-content xmlns:xlink="http://www.w3.org/1999/xlink" content-type="dwc:institutional_code" xlink:type="simple">SMNS</named-content>, BU-321, female imago] (mm)</th></tr><tr><td rowspan="1" colspan="1">Length of body</td><td rowspan="1" colspan="1">5.75</td><td rowspan="1" colspan="1">7.00</td></tr><tr><td rowspan="1" colspan="1">Length of right foreleg</td><td rowspan="1" colspan="1">2.51*</td><td rowspan="1" colspan="1">1.14*</td></tr><tr><td rowspan="1" colspan="1">Length of femur</td><td rowspan="1" colspan="1">0.83</td><td rowspan="1" colspan="1">0.42</td></tr><tr><td rowspan="1" colspan="1">Length of tibia</td><td rowspan="1" colspan="1">1.68</td><td rowspan="1" colspan="1">0.72*</td></tr><tr><td rowspan="1" colspan="1">Length of tarsus</td><td rowspan="1" colspan="1">–</td><td rowspan="1" colspan="1">–</td></tr><tr><td rowspan="1" colspan="1">Segment I</td><td rowspan="1" colspan="1">–</td><td rowspan="1" colspan="1">–</td></tr><tr><td rowspan="1" colspan="1">Segment II</td><td rowspan="1" colspan="1">–</td><td rowspan="1" colspan="1">–</td></tr><tr><td rowspan="1" colspan="1">Segment III</td><td rowspan="1" colspan="1">–</td><td rowspan="1" colspan="1">–</td></tr><tr><td rowspan="1" colspan="1">Segment IV</td><td rowspan="1" colspan="1">–</td><td rowspan="1" colspan="1">–</td></tr><tr><td rowspan="1" colspan="1">Segment V</td><td rowspan="1" colspan="1">–</td><td rowspan="1" colspan="1">–</td></tr><tr><td rowspan="1" colspan="1">Length of left foreleg</td><td rowspan="1" colspan="1">2.52*</td><td rowspan="1" colspan="1">1.64*</td></tr><tr><td rowspan="1" colspan="1">Length of femur</td><td rowspan="1" colspan="1">0.85</td><td rowspan="1" colspan="1">0.46</td></tr><tr><td rowspan="1" colspan="1">Length of tibia</td><td rowspan="1" colspan="1">1.67</td><td rowspan="1" colspan="1">1.18*</td></tr><tr><td rowspan="1" colspan="1">Length of tarsus</td><td rowspan="1" colspan="1">–</td><td rowspan="1" colspan="1">–</td></tr><tr><td rowspan="1" colspan="1">Segment I</td><td rowspan="1" colspan="1">–</td><td rowspan="1" colspan="1">–</td></tr><tr><td rowspan="1" colspan="1">Segment II</td><td rowspan="1" colspan="1">–</td><td rowspan="1" colspan="1">–</td></tr><tr><td rowspan="1" colspan="1">Segment III</td><td rowspan="1" colspan="1">–</td><td rowspan="1" colspan="1">–</td></tr><tr><td rowspan="1" colspan="1">Segment IV</td><td rowspan="1" colspan="1">–</td><td rowspan="1" colspan="1">–</td></tr><tr><td rowspan="1" colspan="1">Segment V</td><td rowspan="1" colspan="1">–</td><td rowspan="1" colspan="1">–</td></tr><tr><td rowspan="1" colspan="1">Length of right middle leg</td><td rowspan="1" colspan="1">2.78</td><td rowspan="1" colspan="1">–</td></tr><tr><td rowspan="1" colspan="1">Length of femur</td><td rowspan="1" colspan="1">1.45</td><td rowspan="1" colspan="1">–</td></tr><tr><td rowspan="1" colspan="1">Length of tibia</td><td rowspan="1" colspan="1">1.03</td><td rowspan="1" colspan="1">–</td></tr><tr><td rowspan="1" colspan="1">Length of tarsus</td><td rowspan="1" colspan="1">0.30</td><td rowspan="1" colspan="1">–</td></tr><tr><td rowspan="1" colspan="1">Segment I</td><td rowspan="1" colspan="1">0.08</td><td rowspan="1" colspan="1">–</td></tr><tr><td rowspan="1" colspan="1">Segment II</td><td rowspan="1" colspan="1">0.10</td><td rowspan="1" colspan="1">–</td></tr><tr><td rowspan="1" colspan="1">Segment III</td><td rowspan="1" colspan="1">0.10</td><td rowspan="1" colspan="1">–</td></tr><tr><td rowspan="1" colspan="1">Segment IV</td><td rowspan="1" colspan="1">0.11</td><td rowspan="1" colspan="1">–</td></tr><tr><td rowspan="1" colspan="1">Segment V</td><td rowspan="1" colspan="1">0.14</td><td rowspan="1" colspan="1">–</td></tr><tr><td rowspan="1" colspan="1">Length of left middle leg</td><td rowspan="1" colspan="1">2.70*</td><td rowspan="1" colspan="1">2.36</td></tr><tr><td rowspan="1" colspan="1">Length of femur</td><td rowspan="1" colspan="1">1.20</td><td rowspan="1" colspan="1">0.60</td></tr><tr><td rowspan="1" colspan="1">Length of tibia</td><td rowspan="1" colspan="1">1.02</td><td rowspan="1" colspan="1">1.34</td></tr><tr><td rowspan="1" colspan="1">Length of tarsus</td><td rowspan="1" colspan="1">0.48*</td><td rowspan="1" colspan="1">0.42</td></tr><tr><td rowspan="1" colspan="1">Segment I</td><td rowspan="1" colspan="1">–</td><td rowspan="1" colspan="1">0.08</td></tr><tr><td rowspan="1" colspan="1">Segment II</td><td rowspan="1" colspan="1">–</td><td rowspan="1" colspan="1">0.07</td></tr><tr><td rowspan="1" colspan="1">Segment III</td><td rowspan="1" colspan="1">–</td><td rowspan="1" colspan="1">0.07</td></tr><tr><td rowspan="1" colspan="1">Segment IV</td><td rowspan="1" colspan="1">–</td><td rowspan="1" colspan="1">0.08</td></tr><tr><td rowspan="1" colspan="1">Segment V</td><td rowspan="1" colspan="1">–</td><td rowspan="1" colspan="1">0.12</td></tr><tr><td rowspan="1" colspan="1">Length of right hind leg</td><td rowspan="1" colspan="1">2.47</td><td rowspan="1" colspan="1">1.71</td></tr><tr><td rowspan="1" colspan="1">Length of femur</td><td rowspan="1" colspan="1">1.02</td><td rowspan="1" colspan="1">0.71</td></tr><tr><td rowspan="1" colspan="1">Length of tibia</td><td rowspan="1" colspan="1">0.93</td><td rowspan="1" colspan="1">0.56</td></tr><tr><td rowspan="1" colspan="1">Length of tarsus</td><td rowspan="1" colspan="1">0.52</td><td rowspan="1" colspan="1">0.44</td></tr><tr><td rowspan="1" colspan="1">Segment I</td><td rowspan="1" colspan="1">0.07</td><td rowspan="1" colspan="1">0.09</td></tr><tr><td rowspan="1" colspan="1">Segment II</td><td rowspan="1" colspan="1">0.09</td><td rowspan="1" colspan="1">0.08</td></tr><tr><td rowspan="1" colspan="1">Segment III</td><td rowspan="1" colspan="1">0.10</td><td rowspan="1" colspan="1">0.07</td></tr><tr><td rowspan="1" colspan="1">Segment IV</td><td rowspan="1" colspan="1">0.12</td><td rowspan="1" colspan="1">0.08</td></tr><tr><td rowspan="1" colspan="1">Segment V</td><td rowspan="1" colspan="1">0.14</td><td rowspan="1" colspan="1">0.12</td></tr><tr><td rowspan="1" colspan="1">Length of left hind leg</td><td rowspan="1" colspan="1">2.07</td><td rowspan="1" colspan="1">2.60</td></tr><tr><td rowspan="1" colspan="1">Length of femur</td><td rowspan="1" colspan="1">1.00</td><td rowspan="1" colspan="1">0.98</td></tr><tr><td rowspan="1" colspan="1">Length of tibia</td><td rowspan="1" colspan="1">0.66</td><td rowspan="1" colspan="1">1.06</td></tr><tr><td rowspan="1" colspan="1">Length of tarsus</td><td rowspan="1" colspan="1">0.41</td><td rowspan="1" colspan="1">0.56</td></tr><tr><td rowspan="1" colspan="1">Segment I</td><td rowspan="1" colspan="1">0.05</td><td rowspan="1" colspan="1">0.11</td></tr><tr><td rowspan="1" colspan="1">Segment II</td><td rowspan="1" colspan="1">0.07</td><td rowspan="1" colspan="1">0.11</td></tr><tr><td rowspan="1" colspan="1">Segment III</td><td rowspan="1" colspan="1">0.07</td><td rowspan="1" colspan="1">0.10</td></tr><tr><td rowspan="1" colspan="1">Segment IV</td><td rowspan="1" colspan="1">0.10</td><td rowspan="1" colspan="1">0.10</td></tr><tr><td rowspan="1" colspan="1">Segment V</td><td rowspan="1" colspan="1">0.11</td><td rowspan="1" colspan="1">0.14</td></tr><tr><td rowspan="1" colspan="1">Length of right forewing</td><td rowspan="1" colspan="1">4.64</td><td rowspan="1" colspan="1">1.80</td></tr><tr><td rowspan="1" colspan="1">Length of left forewing</td><td rowspan="1" colspan="1">4.68</td><td rowspan="1" colspan="1">5.12</td></tr><tr><td rowspan="1" colspan="1">Length of right hind wing</td><td rowspan="1" colspan="1">0.66</td><td rowspan="1" colspan="1">0.45</td></tr><tr><td rowspan="1" colspan="1">Length of left hind wing</td><td rowspan="1" colspan="1">0.64</td><td rowspan="1" colspan="1">–</td></tr><tr><td rowspan="1" colspan="1">Hind/Fore wings length ratio</td><td rowspan="1" colspan="1">0.14</td><td rowspan="1" colspan="1">0.08</td></tr><tr><td rowspan="1" colspan="1">Length of cerci [right/left]</td><td rowspan="1" colspan="1">2.35*/1.24*</td><td rowspan="1" colspan="1">8.12/–</td></tr></tbody></table><table-wrap-foot><fn><p>* preserved part.</p></fn></table-wrap-foot></table-wrap></tp:treatment-sec><ref-list><ref id="B1"><mixed-citation xmlns:xlink="http://www.w3.org/1999/xlink" xlink:type="simple"><person-group><name name-style="western"><surname>Auychinda</surname><given-names>Ch</given-names></name><name name-style="western"><surname>Sartori</surname><given-names>M</given-names></name><name name-style="western"><surname>Boonsoong</surname><given-names>B</given-names></name></person-group> (<year>2020a</year>) <article-title><tp:taxon-name><tp:taxon-name-part taxon-name-part-type="family">Vietnamellidae</tp:taxon-name-part></tp:taxon-name> (<tp:taxon-name><tp:taxon-name-part taxon-name-part-type="class">Insecta</tp:taxon-name-part></tp:taxon-name>, <tp:taxon-name><tp:taxon-name-part taxon-name-part-type="order">Ephemeroptera</tp:taxon-name-part></tp:taxon-name>) of Thailand.</article-title><source>ZooKeys</source><volume>902</volume>: <fpage>17</fpage>–<lpage>36</lpage>. <ext-link xlink:type="simple" ext-link-type="doi" xlink:href="10.3897/zookeys.902.46844">https://doi.org/10.3897/zookeys.902.46844</ext-link></mixed-citation></ref><ref id="B4"><mixed-citation xmlns:xlink="http://www.w3.org/1999/xlink" xlink:type="simple"><person-group><name name-style="western"><surname>Godunko</surname><given-names>RJ</given-names></name></person-group> (<year>2007</year>) <article-title>Contribution to the knowledge of the fossil subgenus <tp:taxon-name><tp:taxon-name-part taxon-name-part-type="genus"/><tp:taxon-name-part taxon-name-part-type="subgenus">Nestormeus</tp:taxon-name-part></tp:taxon-name> Godunko, 2004 (<tp:taxon-name><tp:taxon-name-part taxon-name-part-type="order">Ephemeroptera</tp:taxon-name-part></tp:taxon-name>: <tp:taxon-name><tp:taxon-name-part taxon-name-part-type="family">Heptageniidae</tp:taxon-name-part></tp:taxon-name>: <italic><tp:taxon-name><tp:taxon-name-part taxon-name-part-type="genus">Ecdyonurus</tp:taxon-name-part></tp:taxon-name></italic>) from the Baltic amber (Eocene).</article-title><source>Zootaxa</source><volume>1661</volume>: <fpage>63</fpage>–<lpage>68</lpage>. <ext-link xlink:type="simple" ext-link-type="doi" xlink:href="10.5281/zenodo.179949">https://doi.org/10.5281/zenodo.179949</ext-link></mixed-citation></ref><ref id="B9"><mixed-citation xmlns:xlink="http://www.w3.org/1999/xlink" xlink:type="simple"><person-group><name name-style="western"><surname>Hrivniak</surname><given-names>L</given-names></name><name name-style="western"><surname>Sroka</surname><given-names>P</given-names></name><name name-style="western"><surname>Godunko</surname><given-names>RJ</given-names></name><name name-style="western"><surname>Palatov</surname><given-names>D</given-names></name><name name-style="western"><surname>Polášek</surname><given-names>M</given-names></name><name name-style="western"><surname>Manko</surname><given-names>P</given-names></name><name name-style="western"><surname>Oboňa</surname><given-names>J</given-names></name></person-group> (<year>2018</year>) <article-title>Diversity of Armenian mayflies (<tp:taxon-name><tp:taxon-name-part taxon-name-part-type="order">Ephemeroptera</tp:taxon-name-part></tp:taxon-name>) with the description of a new species of the genus <italic><tp:taxon-name><tp:taxon-name-part taxon-name-part-type="genus">Ecdyonurus</tp:taxon-name-part></tp:taxon-name></italic> (<tp:taxon-name><tp:taxon-name-part taxon-name-part-type="family">Heptageniidae</tp:taxon-name-part></tp:taxon-name>).</article-title><source>Zootaxa</source><volume>4500</volume>(<issue>2</issue>): <fpage>195</fpage>–<lpage>221</lpage>. <ext-link xlink:type="simple" ext-link-type="doi" xlink:href="10.11646/zootaxa.4500.2.3">https://doi.org/10.11646/zootaxa.4500.2.3</ext-link></mixed-citation></ref><ref id="B20"><mixed-citation xmlns:xlink="http://www.w3.org/1999/xlink" xlink:type="simple"><person-group><name name-style="western"><surname>Staniczek</surname><given-names>AH</given-names></name><name name-style="western"><surname>Godunko</surname><given-names>RJ</given-names></name></person-group> (<year>2016</year>) <article-title>Revision of fossil <tp:taxon-name><tp:taxon-name-part taxon-name-part-type="family">Metretopodidae</tp:taxon-name-part></tp:taxon-name> (<tp:taxon-name><tp:taxon-name-part taxon-name-part-type="class">Insecta</tp:taxon-name-part></tp:taxon-name>: <tp:taxon-name><tp:taxon-name-part taxon-name-part-type="order">Ephemeroptera</tp:taxon-name-part></tp:taxon-name>) in Baltic amber – Part 3: Description of two new species of <italic><tp:taxon-name><tp:taxon-name-part taxon-name-part-type="genus">Siphloplecton</tp:taxon-name-part></tp:taxon-name></italic> Clemens, 1915, with notes on the re-discovered lectotype of <italic><tp:taxon-name><tp:taxon-name-part taxon-name-part-type="genus">Siphloplecton</tp:taxon-name-part> <tp:taxon-name-part taxon-name-part-type="species">macrops</tp:taxon-name-part></tp:taxon-name></italic> (Pictet-Baraban &amp; Hagen, 1856).</article-title><source>Zootaxa</source><volume>4103</volume>(<issue>1</issue>): <fpage>1</fpage>–<lpage>24</lpage>. <ext-link xlink:type="simple" ext-link-type="doi" xlink:href="10.11646/zootaxa.4103.1.1">https://doi.org/10.11646/zootaxa.4103.1.1</ext-link></mixed-citation></ref><ref id="B6"><mixed-citation xmlns:xlink="http://www.w3.org/1999/xlink" xlink:type="simple"><person-group><name name-style="western"><surname>Godunko</surname><given-names>RJ</given-names></name><name name-style="western"><surname>Neumann</surname><given-names>Ch</given-names></name><name name-style="western"><surname>Staniczek</surname><given-names>AH</given-names></name></person-group> (<year>2019</year>) Revision of fossil <tp:taxon-name><tp:taxon-name-part taxon-name-part-type="family">Metretopodidae</tp:taxon-name-part></tp:taxon-name> (<tp:taxon-name><tp:taxon-name-part taxon-name-part-type="class">Insecta</tp:taxon-name-part></tp:taxon-name>, <tp:taxon-name><tp:taxon-name-part taxon-name-part-type="order">Ephemeroptera</tp:taxon-name-part></tp:taxon-name>) in Baltic amber – Part 4: Description of two new species of <italic><tp:taxon-name><tp:taxon-name-part taxon-name-part-type="genus">Siphloplecton</tp:taxon-name-part></tp:taxon-name></italic> Clemens, 1915, with notes on the new <italic><tp:taxon-name><tp:taxon-name-part taxon-name-part-type="genus">S.</tp:taxon-name-part> <tp:taxon-name-part taxon-name-part-type="species">jaegeri</tp:taxon-name-part></tp:taxon-name></italic> species group and with key to fossil male adults of <italic><tp:taxon-name><tp:taxon-name-part taxon-name-part-type="genus">Siphloplecton.</tp:taxon-name-part></tp:taxon-name></italic> ZooKeys 898: 1–26. <ext-link xlink:type="simple" ext-link-type="doi" xlink:href="10.3897/zookeys.898.47118">https://doi.org/10.3897/zookeys.898.47118</ext-link></mixed-citation></ref></ref-list></tp:taxon-treatment>
